# Supplementary material for: Trends in incidence, mortality, and conditional survival of anaplastic thyroid cancer over the last two decades in the USA
Source: Front Endocrinol (Lausanne). 2025 Jun 4;16:1585679. doi: 10.3389/fendo.2025.1585679 (PMC12173906; doi:10.3389/fendo.2025.1585679)
Supplement: Supplementary file 2 [file DataSheet1.zip]

Archive with 3 entries (3 files):
- ATC.R
- Incidence, Mortality-original.xlsx
- original data.xlsx
