# Supplementary material for: Trends in incidence, mortality, and conditional survival of anaplastic thyroid cancer over the last two decades in the USA
Source: Front Endocrinol (Lausanne). 2025 Jun 4;16:1585679. doi: 10.3389/fendo.2025.1585679 (PMC12173906; doi:10.3389/fendo.2025.1585679)
Supplement: Supplementary file 2 [file DataSheet1.zip › ATC.R]

library(SeerSurvivalR)
install_required_packages()
library_required_packages()
setwd('D:/桌面/ATC/')
data=read.csv('ATC.csv')
view=seer_view(data)
# 如果还没有安装 openxlsx 包，请先安装
install.packages("openxlsx")
library(openxlsx)
# 导出为 Excel 文件
write.xlsx(data, "ATCA.xlsx")

data$Age <- as.numeric(data$Age)
data$Sex <- as.factor(data$Sex)
data$Race <- as.factor(data$Race)
data$SEER.Stage <- as.factor(data$SEER.Stage)
data$Treatment <- as.factor(data$Treatment)
# 确保 Treatment 列存在，如果不存在则创建
if (!"Treatment" %in% colnames(data)) {
  data$Treatment <- NA  # 如果 Treatment 列不存在，先创建并赋 NA
}
# 获取符合每个治疗组合的索引
indexA = which(data$Surgery == 'Yes' & data$Radiation == 'Yes' & data$Chemotherapy == 'Yes')
indexB = which(data$Surgery == 'Yes' & data$Radiation == 'No' & data$Chemotherapy == 'No')
indexC = which(data$Surgery == 'No' & data$Radiation == 'Yes' & data$Chemotherapy == 'No')
indexD = which(data$Surgery == 'No' & data$Radiation == 'No' & data$Chemotherapy == 'Yes')
indexE = which(data$Surgery == 'Yes' & data$Radiation == 'No' & data$Chemotherapy == 'Yes')
indexF = which(data$Surgery == 'Yes' & data$Radiation == 'Yes' & data$Chemotherapy == 'No')
indexG = which(data$Surgery == 'No' & data$Radiation == 'Yes' & data$Chemotherapy == 'Yes')

# 调试：确保索引没有超出数据框的行数
max_index <- max(c(indexA, indexB, indexC, indexD, indexE, indexF, indexG))
if (max_index > nrow(data)) {
  stop("索引超出了数据框的行数！")
}
# 给 Treatment 列赋值
data$Treatment[indexA] = 'Surgery+RT+CT'
data$Treatment[indexB] = 'Only Surgery'
data$Treatment[indexC] = 'Only RT'
data$Treatment[indexD] = 'Only CT'
data$Treatment[indexE] = 'Surgery+CT'
data$Treatment[indexF] = 'Surgery+RT'
data$Treatment[indexG] = 'RT+CT'

# 如果还没有安装 openxlsx 包，请先安装
install.packages("openxlsx")
library(openxlsx)
# 导出为 Excel 文件
write.xlsx(data, "Train.xlsx")

km_plots <- km_analysis(data, group = "Treatment")
length(data$Treatment)  # 检查 Treatment 列的长度
length(data$time)       # 检查 time 列的长度
length(data$status) 


# 绘制生存曲线
library(survival)
# 创建生存对象
surv_obj <- Surv(data$time, data$status)
# 拟合生存曲线
fit <- survfit(surv_obj ~ data$Treatment)
# 绘制生存曲线
plot(fit, xlab = "Time", ylab = "Survival Probability", col = 1:length(unique(data$Treatment)))
legend("topright", legend = levels(data$Treatment), col = 1:length(unique(data$Treatment)), lty = 1)
#
export_table(a, "D:/桌面/ATC/Table1.docx",theme="classic") #zebra,box                       
# 示例：计算条件生存概率并生成表格
km_fit <- survfit(Surv(time, status) ~ 1, data = data)
survived_times <- c(0,3,6,9,12,15,18,21)
future_times <- c(3,6,9,12,15,18,21,24)
generate_conditional_survival_table(km_fit, survived_times, future_times)
export_table(b, "D:/桌面/ATC/Table1.docx",theme="classic") #zebra,box

library(MetBrewer)
# 查看 MetBrewer 中的调色板列表
names(MetBrewer::MetPalettes)

# 生成图形
results <- conditional_survival_risk_curve(
  km_fit,
  at = c(0, 3, 6, 9, 12, 15, 18, 21, 24),
  main = "Given conditional survival",
  xlab = "Time (Months)",
  ylab = "Survival probability",
  lwd = 1.5,
  color_palette = "Johnson"
)

# 显示图形
results$p1
# 加粗横纵坐标标签
results$p1 + theme(
  axis.title.x = element_text(face = "bold", size = 14),  # 横坐标标签加粗
  axis.title.y = element_text(face = "bold", size = 14)   # 纵坐标标签加粗
)

results$p2

#####颜色参考####
lancet_colors <- c("#5c4d7d", "#3d7d7f", "#f28e2b", "#d32f2f", "#0288d1",
                   "#c2185b", "#8e24aa", "#7b1fa2", "#388e3c", "#0288d1")
okeeffe1_colors <- c("#fc4e2a", "#2c7bb6", "#d7191c", "#fdae61", "#ffffbf", 
                     "#abdda4", "#313695", "#d73027", "#4575b4", "#91bfdb")
vangogh1_colors <- c("#d73027", "#4575b4", "#f46d43", "#313695", "#9e14a7", 
                     "#e0b500", "#56b33e", "#ff6f39", "#00a68f", "#800b10")
hokusai1_colors <- c("#6a3d9a", "#b2df8a", "#1f78b4", "#33a02c", "#fb9a99", 
                     "#e31a1c", "#ff7f00", "#a6cee3", "#b15928", "#8c564b")
tiepolo_colors <- c("#ff6347", "#4682b4", "#32cd32", "#d2691e", "#8a2be2",
                    "#ff1493", "#ffd700", "#ff4500", "#c71585", "#adff2f")
##########################################################################

####画条件生存折线
data <- data.frame(time = c(0,3,6,9,12,15,18,21,24),
                   actual_survival =c(100,56.6, 37.1, 25.6, 21.1,18.1,16.0,15.0,14.0),
                   cs_3_x =c(100,56.6, 65.5, 69.1, 82.5,85.5,88.5,93.6,93.8) )
plot_condition_survival_CS(data = data, cs_column = "cs_3_x", actual_column = "actual_survival")
#
plot_condition_survival_CS <- function(data, cs_column, actual_column) { 
  ggplot(data, aes(x = time)) +
    # 条件生存率：绿色
    geom_line(aes(y = .data[[cs_column]], color = "CS (3/x)"), size = 1.3) +
    geom_point(aes(y = .data[[cs_column]], color = "CS (3/x)", fill = "CS (3/x)"), size = 5, shape = 20) +  # 实心点
    
    # 实际生存率：深紫色
    geom_line(aes(y = .data[[actual_column]], color = "Actual Survival"), size = 1.3) +
    geom_point(aes(y = .data[[actual_column]], color = "Actual Survival", fill = "Actual Survival"), size = 5, shape = 20) +  # 实心点
    
    # 自定义颜色
    scale_color_manual(
      values = c("Actual Survival" = "#d32f2f", "CS (3/x)" = "#5c4d7d"),  # 深紫色和绿色
      labels = c("Actual Survival", "CS (3/x)")  # 自定义图例标签
    ) +
    scale_fill_manual(
      values = c("Actual Survival" = "#d32f2f", "CS (3/x)" = "#5c4d7d"),  # 填充颜色与线条一致
      guide = "none"  # 不显示单独的填充图例
    ) +
    
    # 横坐标范围和间隔
    scale_x_continuous(
      limits = c(0, 24),  # 横坐标显示范围 0 到 11
      breaks = seq(0, 24, 3)  # 间隔为 1 年
    ) +
    
    # 设置 Y 轴范围和间隔
    scale_y_continuous(
      limits = c(0, 100),  # 设置 Y 轴范围 50 到 100
      breaks = seq(0, 100, 25)  # Y 轴间隔为 10
    ) +
    
    # 标签和标题
    labs(
      x = "Time since diagnosis (Months)",  # 修改 X 轴标签
      y = "Conditional Survival (%)"  # 修改 Y 轴标签
    ) +
    
    # 主题调整
    theme_minimal(base_size = 14) +
    theme(
      plot.title = element_blank(),  # 不显示主标题
      panel.grid = element_blank(),  # 去掉网格线
      panel.border = element_rect(color = "black", fill = NA, size = 1),  # 添加边框
      axis.text = element_text(size = 12, face = "bold"),  # 坐标轴刻度加粗
      axis.title.x = element_text(size = 14, face = "bold"),  # X 轴标题加粗
      axis.title.y = element_text(size = 14, face = "bold"),  # Y 轴标题加粗
      axis.ticks = element_line(size = 0.8),  # 添加坐标轴刻度线
      axis.ticks.length = unit(0.25, "cm"),  # 坐标轴刻度线长度
      legend.position = c(0.85, 0.93),  # 图例放在右上角边框内
      legend.title = element_blank(),  # 去掉图例标题
      legend.text = element_text(size = 12, face = "bold")  # 图例内容加粗
    )
}

# 调用函数绘图
p <- plot_condition_survival_CS(data, cs_column = "cs_3_x", actual_column = "actual_survival")

# 显示图像
print(p)

# 保存图像
ggsave(
  filename = "conditionalsurvival_plot2.png",    # 文件名
  plot = p,                         # 图像对象
  width = 8,                        # 图像宽度（单位：英寸）
  height = 6,                       # 图像高度（单位：英寸）
  dpi = 300,                        # 分辨率
  units = "in"                      # 单位
)


##看亚组条件生存
Regional=seer_filter(data,SEER.Stage=='Regional')
#
export_table(a, "D:/桌面/ATC/Table1.docx",theme="classic") #zebra,box                       
# 示例：计算条件生存概率并生成表格
km_fit <- survfit(Surv(time, status) ~ 1, data = Regional)
survived_times <- c(0,3,6,9,12,15,18,21)
future_times <- c(3,6,9,12,15,18,21,24)
generate_conditional_survival_table(km_fit, survived_times, future_times)
export_table(b, "D:/桌面/ATC/Table1.docx",theme="classic") #zebra,box


# 生成图形
results <- conditional_survival_risk_curve(
  km_fit,
  at = c(0, 3, 6, 9, 12, 15, 18, 21, 24),
  main = "Given conditional survival",
  xlab = "Time (Months)",
  ylab = "Survival probability",
  lwd = 1.5,
  color_palette = "Johnson"
)

# 显示图形
results$p1
# 加粗横纵坐标标签
results$p1 + theme(
  axis.title.x = element_text(face = "bold", size = 14),  # 横坐标标签加粗
  axis.title.y = element_text(face = "bold", size = 14)   # 纵坐标标签加粗
)

results$p2


##看亚组条件生存
Localized=seer_filter(data,SEER.Stage=='Localized')
#
export_table(a, "D:/桌面/ATC/Table1.docx",theme="classic") #zebra,box                       
# 示例：计算条件生存概率并生成表格
km_fit <- survfit(Surv(time, status) ~ 1, data = Localized)
survived_times <- c(0,3,6,9,12,15,18,21)
future_times <- c(3,6,9,12,15,18,21,24)
generate_conditional_survival_table(km_fit, survived_times, future_times)
export_table(b, "D:/桌面/ATC/Table1.docx",theme="classic") #zebra,box


# 生成图形
results <- conditional_survival_risk_curve(
  km_fit,
  at = c(0, 3, 6, 9, 12, 15, 18, 21, 24),
  main = "Given conditional survival",
  xlab = "Time (Months)",
  ylab = "Survival probability",
  lwd = 1.5,
  color_palette = "Johnson"
)

# 显示图形
results$p1
# 加粗横纵坐标标签
results$p1 + theme(
  axis.title.x = element_text(face = "bold", size = 14),  # 横坐标标签加粗
  axis.title.y = element_text(face = "bold", size = 14)   # 纵坐标标签加粗
)

results$p2


##看亚组条件生存
Distant=seer_filter(data,SEER.Stage=='Distant')
#
export_table(a, "D:/桌面/ATC/Table1.docx",theme="classic") #zebra,box                       
# 示例：计算条件生存概率并生成表格
km_fit <- survfit(Surv(time, status) ~ 1, data = Distant)
survived_times <- c(0,3,6,9,12,15,18,21)
future_times <- c(3,6,9,12,15,18,21,24)
generate_conditional_survival_table(km_fit, survived_times, future_times)
export_table(b, "D:/桌面/ATC/Table1.docx",theme="classic") #zebra,box


# 生成图形
results <- conditional_survival_risk_curve(
  km_fit,
  at = c(0, 3, 6, 9, 12, 15, 18, 21, 24),
  main = "Given conditional survival",
  xlab = "Time (Months)",
  ylab = "Survival probability",
  lwd = 1.5,
  color_palette = "Johnson"
)

# 显示图形
results$p1
# 加粗横纵坐标标签
results$p1 + theme(
  axis.title.x = element_text(face = "bold", size = 14),  # 横坐标标签加粗
  axis.title.y = element_text(face = "bold", size = 14)   # 纵坐标标签加粗
)

results$p2

#TABLE1
#7:3随机分组
n=nrow(data)
set.seed(12)  ###设置种子
trainindex=sample(1:n,0.7*n)
data$diagGroup='1'
data$diagGroup[trainindex]='Training'
data$diagGroup[-trainindex]='Validation'
table(data$diagGroup)
train=subset(data,data$diagGroup=='Training')
Validation=subset(data,data$diagGroup=='Validation')
#TABLE1
a=generate_summary_table(~Age+Sex+Race+SEER.Stage+Treatment| diagGroup, data)
export_table(a, "D:/桌面/ATC/Table11.docx",theme="classic") #zebra,box


cox_model <- coxph(Surv(time, status) ~ Age+Sex+Race+SEER.Stage+Treatment, data = train)
# 调用函数进行单因素和多因素 Cox 回归分析
b=formatted_result <- perform_uni_multi_cox_analysis(cox_model, threshold = 0.05)
# 打印格式化结果
print(formatted_result)

export_table(b, "D:/桌面/ATC/Table S1.docx",theme="classic") #zebra,box  


#生成Cox回归三线表和森林图
cox_result <- coxph(Surv(time, status) ~ Age+Sex+Race+SEER.Stage+Treatment, data = train)
# 生成回归表和森林图
results <- cox_regression_table_and_forest_plot(cox_result)

# 查看回归表
print(results$regression_table)

# 查看森林图
print(results$forest_plot)
#
#生成Cox回归三线表和森林图
cox_result <- coxph(Surv(time, status) ~ Age+Race+SEER.Stage+Treatment, data = train)
# 生成回归表和森林图
results <- cox_regression_table_and_forest_plot(cox_result)

# 查看回归表
print(results$regression_table)

# 查看森林图
print(results$forest_plot)


########################################################################################################
#列线图
dd<-datadist(train)
options(datadist='dd')
# 构建Cox回归模型
cox_model <- cph(Surv(time, status) ~ Age+SEER.Stage+Treatment, 
                 data = train, x = TRUE, y = TRUE, surv = TRUE)
print(cox_model)  # 打印模型摘要
# 创建生存率函数
surv_func <- Survival(cox_model)
# 测试 1年、3年和5年的生存率
print(surv_func(3, 0))  # 3月年生存率
print(surv_func(6, 0)) 
print(surv_func(12, 0)) 
print(surv_func(24, 0))  
#
cond_surv_a_after_b <- function(lp, a, b) {
  s_b <- surv_func(b, lp)
  s_a <- surv_func(a + b, lp)
  ifelse(is.finite(s_b) & s_b > 0, s_a / s_b, NA)  # 确保有效值处理
}
# 定义具体条件生存率函数
cs_23_after_1 <- function(lp) cond_surv_a_after_b(lp, 23, 1)  # CS(23|1)
cs_21_after_3 <- function(lp) cond_surv_a_after_b(lp, 21, 3)  # CS(21|3)
cs_18_after_6 <- function(lp) cond_surv_a_after_b(lp, 18, 6)  # CS(18|6)
cs_12_after_12 <- function(lp) cond_surv_a_after_b(lp, 12, 12)  # CS(12|12)
cs_6_after_18 <- function(lp) cond_surv_a_after_b(lp, 6, 18)  # CS(6|18)
cs_1_after_23 <- function(lp) cond_surv_a_after_b(lp, 1, 23)  # CS(1|23)
# 构建包含条件生存率的列线图
nomo <- nomogram(
  cox_model,
  fun = list(
    function(x) surv_func(3, x),  # 3月生存率
    function(x) surv_func(6, x),  
    function(x) surv_func(12, x),  
    function(x) surv_func(24, x),  
    cs_23_after_1,               
    cs_21_after_3,               
    cs_18_after_6,              
    cs_12_after_12, 
    cs_6_after_18,
    cs_1_after_23
  ),
  funlabel = c(
    "3-month OS Survival",
    "6-month OS Survival",
    "12-month OS Survival",
    "24-month OS Survival",
    "24-month CS(23/1) probability",
    "24-month CS(21/3) probability",
    "24-month CS(18/6) probability",
    "24-month CS(12/12) probability",                     # 最后一个元素无逗号
    "24-month CS(6/18) probability",  
    "24-month CS(1/23) probability"
  ),
  lp = FALSE
)
# 设置全局字体加粗和颜色
par(
  font.lab = 3,          # 标签加粗
  font.axis = 2,         # 坐标轴加粗
  col.lab = "black",     # 标签颜色为黑色
  col.axis = "black",    # 坐标轴颜色为黑色
  fg = "gray50",         # 图表框架颜色为浅灰色
  bg = "white",          # 背景颜色为白色
  cex.lab = 1.8          # 标签字体大小
)
# 绘制列线图
plot(
  nomo, 
  cex.axis = 0.8,        # 调整坐标轴文字大小
  cex = 1.1,             # 调整图例文字大小
  col.grid = "gray50",   # 网格线颜色为浅灰色
  lmgp = 0.6             # 增加标签与刻度的间距，避免文字重叠
)

# 显示 nomogram
plot(nomo)

#------------------------------------------------------------------------计算列线图评分
data$Age <- as.numeric(data$Age)
data$Sex <- as.factor(data$Sex)
data$Race <- as.factor(data$Race)
data$SEER.Stage <- as.factor(data$SEER.Stage)
data$Treatment <- as.factor(data$Treatment)

for (i in c(3:8,10:14,19:20)) {data[,i]=factor(data[,i])}
for (i in c(3,20)) {data[,i]=as.numeric(data[,i])}

data$Age <- as.numeric(data$Age)
data$Sex <- as.numeric(data$Sex)
data$Race <- as.numeric(data$Race)
data$SEER.Stage <- as.numeric(data$SEER.Stage)
data$Treatment <- as.numeric(data$Treatment)


train=subset(data,data$diagGroup=='Training')
Validation=subset(data,data$diagGroup=='Validation')
dd<-datadist(train)
options(datadist='dd')
# 构建Cox回归模型
cox_model <- cph(Surv(time, status) ~ Age+Sex+Race+SEER.Stage+Treatment, 
                 data = train, x = TRUE, y = TRUE, surv = TRUE)
print(cox_model)  # 打印模型摘要
# 构建包含条件生存率的列线图
nomo <- nomogram(
  cox_model,
  fun = list(
    function(x) surv_func(3, x),  # 3年生存率
    function(x) surv_func(6, x),  # 5年生存率
    function(x) surv_func(12, x),  # 5年生存率
    function(x) surv_func(24, x)
  ),
  funlabel = c(
    "3-month OS Survival",
    "6-month OS Survival",
    "12-month OS Survival",
    "24-month OS Survival"),
  lp = FALSE
)

library(nomogramFormula)
rt<-formula_rd(nomogram = nomo)
rt
#
for (i in c(3:8,10:14,19:20)) {data[,i]=factor(data[,i])}

data$Age <- as.numeric(data$Age)
data$Sex <- as.factor(data$Sex)
data$Race <- as.factor(data$Race)
data$SEER.Stage <- as.factor(data$SEER.Stage)
data$Treatment <- as.factor(data$Treatment)

data$points<-points_cal(formula = rt$formula,rd=data)

train=subset(data,data$diagGroup=='Training')
Validation=subset(data,data$diagGroup=='Validation')


#训练集截断值计算
library(survminer)
library(survivalROC)
cut=surv_cutpoint(train,time='time',event="status",'points',minprop=0.1,progressbar = TRUE)
plot(cut)


str(cut)
summary(cut$points$cuts)
summary(cut$points$stats)
library(ggplot2)
# 提取数据
cuts <- cut$points$cuts
stats <- cut$points$stats
optimal_cut <- cut$cutpoint$cutpoint  # 最佳分割点

# 绘图
plot(
  cuts, stats,
  type = "l",                # 绘制折线图
  xlim = c(83, 180),         # 设置 x 轴范围
  ylim = c(5, 11),           # 设置 y 轴范围
  xlab = "Cutpoints",        # x 轴标签
  ylab = "LogRank Statistic",# y 轴标签
  main = "Optimal Cutpoint", # 标题
  lwd = 2,                   # 线宽
  col = "#F29325"               # 线颜色
)
# 添加最佳分割点
abline(v = optimal_cut, col = "#56B4E9", lty = 2, lwd = 2)  # 添加虚线

# 设置图形的边距和字体
par(mar = c(5, 5, 4, 4))  # 调整上、下、左、右边距

# 绘制折线图
plot(
  cuts, stats,
  type = "l",               # 绘制折线图
  xlim = c(83, 180),        # 设置 x 轴范围
  ylim = c(5, 11),          # 设置 y 轴范围
  xlab = "Cutpoints",       # x 轴标签
  ylab = "LogRank Statistic", # y 轴标签
  main = "Optimal Cutpoint", # 标题
  lwd = 3,                  # 加粗线宽
  col = "#F29325",          # 线颜色
  cex.lab = 1.5,            # 加大标签字体
  cex.axis = 1.3,           # 加大坐标轴字体
  font.lab = 2,             # 加粗标签字体
  font.main = 2,            # 加粗标题字体
  bty = "l"                 # 设置边框样式
)

# 添加最佳分割点
abline(v = optimal_cut, col = "#56B4E9", lty = 2, lwd = 2)  # 添加虚线

# 添加注释文本（可选）
text(optimal_cut + 2, 9, labels = paste("Optimal Cutpoint = ", optimal_cut), col = "#56B4E9", cex = 1.3)

# 添加边框
box(lwd = 2)  # 边框加粗设置，您可以调整lwd的数值来改变边框的宽度


# 如果需要，可以考虑增加图例
# legend(
#   "topright", 
#   legend = c("LogRank Statistic", "Optimal Cutpoint"),
#   col = c("#F29325", "#56B4E9"),
#   lwd = 3,
#   lty = c(1, 2),  # 不同线型
#   bty = "n",
#   cex = 1.2
# )


# 转换数据为数据框
cut_data <- data.frame(
  cuts = cut$points$cuts,
  stats = cut$points$stats
)
optimal_cut <- cut$cutpoint$cutpoint  # 最佳分割点

# 使用 ggplot 绘图
ggplot(cut_data, aes(x = cuts, y = stats)) +
  geom_line(color = "blue", size = 1) +  # 绘制 LogRank 曲线
  geom_vline(xintercept = optimal_cut, color = "red", linetype = "dashed") +  # 添加最佳分割点
  labs(
    x = "Cutpoints",
    y = "LogRank Statistic",
    title = "Optimal Cutpoint"
  ) +
  theme_minimal(base_size = 15)          # 简洁主题


getAnywhere(plot.surv_cutpoint)
library(ggplot2)

# 提取数据
cut_data <- data.frame(
  cuts = cut$points$cuts,
  stats = cut$points$stats
)
optimal_cut <- cut$cutpoint$cutpoint  # 最佳分割点

# 绘制自定义图形
ggplot(cut_data, aes(x = cuts, y = stats)) +
  geom_line(color = "blue", size = 1) +  # 绘制曲线
  geom_vline(xintercept = optimal_cut, color = "red", linetype = "dashed") +  # 最佳分割点
  labs(
    x = "Cutpoints",
    y = "LogRank Statistic",
    title = "Optimal Cutpoint"
  ) +
  xlim(83, 180) +  # 设置 x 轴范围
  ylim(5, 11) +    # 设置 y 轴范围
  theme_minimal(base_size = 15)  # 简洁主题


##nomogram分值的风险分组KM曲线
encoding_rules = list(points = "0-156:Low risk,156-Inf:High risk")
data=seer_encode(data,encoding = encoding_rules)
encoding_rules = list(points = "0-156:Low risk,156-Inf:High risk")
train=seer_encode(train,encoding = encoding_rules)
encoding_rules = list(points = "0-156:Low risk,156-Inf:High risk")
Validation=seer_encode(Validation,encoding = encoding_rules)

fit=survfit(Surv(time,status)~points,data=train)
ggsurvplot(fit,data=train)

library(survival)
library(survminer)

# 计算生存曲线
fit <- survfit(Surv(time, status) ~ points, data = train)

library(ggplot2)
ggsurvplot(
  fit,
  data = train,
  pval = TRUE,                   # 显示 p 值
  pval.method = TRUE,            # 显示检验方法
  conf.int = TRUE,               # 添加置信区间
  risk.table = TRUE,             # 显示风险表
  risk.table.col = "strata",     # 按分组显示风险表颜色
  legend.title = "Risk Group",   # 图例标题
  legend.labs = c("Low risk", "High risk"), # 图例标签
  palette = c("#F29325", "#56B4E9"),  # 自定义颜色
  surv.median.line = "hv",       # 显示中位生存时间线
  xlab = "Time (Months)",        # 自定义 X 轴标签
  ylab = "Survival Probability", # 自定义 Y 轴标签
  xlim = c(0, 36),               # 调整 X 轴范围为 0-50 月
  break.time.by = 6,             # 设置 X 轴间隔为 6 个月
  ggtheme = theme_minimal(),     # 主题美化
  risk.table.height = 0.2        # 风险表占图形比例
)


# 计算生存曲线
fit <- survfit(Surv(time, status) ~ points, data = Validation)

library(ggplot2)
ggsurvplot(
  fit,
  data = Validation,
  pval = TRUE,                   # 显示 p 值
  pval.method = TRUE,            # 显示检验方法
  conf.int = TRUE,               # 添加置信区间
  risk.table = TRUE,             # 显示风险表
  risk.table.col = "strata",     # 按分组显示风险表颜色
  legend.title = "Risk Group",   # 图例标题
  legend.labs = c("Low risk", "High risk"), # 图例标签
  palette = c("#F29325", "#56B4E9"),  # 自定义颜色
  surv.median.line = "hv",       # 显示中位生存时间线
  xlab = "Time (Months)",        # 自定义 X 轴标签
  ylab = "Survival Probability", # 自定义 Y 轴标签
  xlim = c(0, 36),               # 调整 X 轴范围为 0-50 月
  break.time.by = 6,             # 设置 X 轴间隔为 6 个月
  ggtheme = theme_minimal(),     # 主题美化
  risk.table.height = 0.2        # 风险表占图形比例
)


# 提取 训练集C-index
# 拟合Cox模型
cox_model <- coxph(Surv(time, status) ~ Age + SEER.Stage + Treatment, 
                   data = Validation)
# 获取一致性统计量
concordance_obj <- concordance(cox_model)

# 提取C-index和方差
c_index <- concordance_obj$concordance
var_c <- concordance_obj$var

# 计算95%置信区间（基于正态分布）
se <- sqrt(var_c)
ci_lower <- c_index - qnorm(0.975) * se
ci_upper <- c_index + qnorm(0.975) * se

# 格式化输出
cat(sprintf("Training C-index: %.3f (95%% CI: %.3f-%.3f)", 
            c_index, ci_lower, ci_upper))


#Roc
cox_model <- coxph(Surv(time, status) ~ Age+SEER.Stage+Treatment,
                   data = train)
plot_survival_roc(
  train$time,
  train$status,
  cox_model,
  train,
  times = c(3,6,12,24),
  method = "KM"
)
##
cox_model2 <- coxph(Surv(time, status) ~ Age+SEER.Stage+Treatment,
                    data = Validation)
plot_survival_roc(
  Validation$time,
  Validation$status,
  cox_model2,
  Validation,
  times = c(3,6,12,24),
  method = "KM"
)

# TRAIN校准曲线创建 datadist 对象
dd <- datadist(train)  # train 是你的数据集
options(datadist = "dd")  # 设置 datadist 为全局选项
# 校正模型
f_OS_3 <- cph(Surv(time, status) ~ Age+SEER.Stage+Treatment, data = train, x = T, y = T, surv = T, time.inc = 3)
f_OS_6 <- cph(Surv(time, status) ~ Age+SEER.Stage+Treatment, data = train, x = T, y = T, surv = T, time.inc = 6)
f_OS_12 <- cph(Surv(time, status) ~ Age+SEER.Stage+Treatment, data = train, x = T, y = T, surv = T, time.inc = 12)
f_OS_24 <- cph(Surv(time, status) ~ Age+SEER.Stage+Treatment, data = train, x = T, y = T, surv = T, time.inc = 24)
# 校准曲线
cal_OS_3 <- calibrate(f_OS_3, cmethod = "KM", method = "boot", u = 3, m = 100, B = 500)
cal_OS_6 <- calibrate(f_OS_6, cmethod = "KM", method = "boot", u = 6, m = 100, B = 500)
cal_OS_12 <- calibrate(f_OS_12, cmethod = "KM", method = "boot", u = 12, m = 100, B = 500)
cal_OS_24 <- calibrate(f_OS_24, cmethod = "KM", method = "boot", u = 24, m = 100, B = 500)
# 绘制图形
plot(cal_OS_3, xlim = c(0, 1), ylim = c(0, 1), col = "#F29325", errbar.col = "#F29325",
     xlab = "Nomogram-predicted OS", ylab = "Actual Probability OS",
     lwd = 3, cex.lab = 1.3, cex.axis = 1.3, subtitles = FALSE)  # 移除底部信息
plot(cal_OS_6, col = "#F2C12E", errbar.col = "#F2C12E", add = TRUE, lwd = 3)
plot(cal_OS_12, col = "#56B4E9", errbar.col = "#56B4E9", add = TRUE, lwd = 3)
plot(cal_OS_24, col = "#184C78", errbar.col = "#184C78", add = TRUE, lwd = 3)
legend("bottomright", legend = c("3-month", "6-month", "12-month","24-month"),
       col = c("#F29325", "#F2C12E", "#56B4E9", "#184C78"), lwd = 1.5, bty = "n", cex = 1.0, text.font = 2)
text(0.75, 0.2, "Training", pos = 4, col = "black", cex = 1.3, font = 2)
##
#validation校准曲线创建 datadist 对象
dd <- datadist(Validation)  # train 是你的数据集
options(datadist = "dd")  # 设置 datadist 为全局选项
# 校正模型
f_OS_3 <- cph(Surv(time, status) ~ Age+SEER.Stage+Treatment, data = Validation, x = T, y = T, surv = T, time.inc = 3)
f_OS_6 <- cph(Surv(time, status) ~ Age+SEER.Stage+Treatment, data = Validation, x = T, y = T, surv = T, time.inc = 6)
f_OS_12 <- cph(Surv(time, status) ~ Age+SEER.Stage+Treatment, data = Validation, x = T, y = T, surv = T, time.inc = 12)
f_OS_24 <- cph(Surv(time, status) ~ Age+SEER.Stage+Treatment, data = Validation, x = T, y = T, surv = T, time.inc = 24)
# 校准曲线
cal_OS_3 <- calibrate(f_OS_3, cmethod = "KM", method = "boot", u = 3, m = 60, B = 500)
cal_OS_6 <- calibrate(f_OS_6, cmethod = "KM", method = "boot", u = 6, m = 60, B = 500)
cal_OS_12 <- calibrate(f_OS_12, cmethod = "KM", method = "boot", u = 12, m = 60, B = 500)
cal_OS_24 <- calibrate(f_OS_24, cmethod = "KM", method = "boot", u = 24, m = 60, B = 500)
# 绘制图形
plot(cal_OS_3, xlim = c(0, 1), ylim = c(0, 1), col = "#F29325", errbar.col = "#F29325",
     xlab = "Nomogram-predicted OS", ylab = "Actual Probability OS",
     lwd = 3, cex.lab = 1.3, cex.axis = 1.3, subtitles = FALSE)  # 移除底部信息
plot(cal_OS_6, col = "#F2C12E", errbar.col = "#F2C12E", add = TRUE, lwd = 3)
plot(cal_OS_12, col = "#56B4E9", errbar.col = "#56B4E9", add = TRUE, lwd = 3)
plot(cal_OS_24, col = "#184C78", errbar.col = "#184C78", add = TRUE, lwd = 3)
legend("bottomright", legend = c("3-month", "6-month", "12-month","24-month"),
       col = c("#F29325", "#F2C12E", "#56B4E9", "#184C78"), lwd = 1.5, bty = "n", cex = 1.0, text.font = 2)
text(0.75, 0.2, "Validation", pos = 4, col = "black", cex = 1.3, font = 2)


#决策曲线绘制train组
# 将训练集转换为数据框格式
train = as.data.frame(train)
# 定义生存对象
Srv_OS <- Surv(train$time, train$status)
# 构建 Cox 模型
coxmod_nomogram_OS <- coxph(Srv_OS ~ Age+SEER.Stage+Treatment, data = train, x = TRUE)
# 计算3年生存率预测
train$nomogram_OS_3 <- c(1 - (summary(survfit(coxmod_nomogram_OS, newdata = train), times = 3)$surv))
# 计算5年生存率预测
train$nomogram_OS_6 <- c(1 - (summary(survfit(coxmod_nomogram_OS, newdata = train), times = 6)$surv))
# 计算5年生存率预测
train$nomogram_OS_12 <- c(1 - (summary(survfit(coxmod_nomogram_OS, newdata = train), times = 12)$surv))
# 计算5年生存率预测
train$nomogram_OS_24 <- c(1 - (summary(survfit(coxmod_nomogram_OS, newdata = train), times = 24)$surv))
# 计算DCA分析
dcr_nomogram_OS_3 <- stdca(data = train, outcome = "status", ttoutcome = "time", timepoint = 3, 
                           predictors = "nomogram_OS_3", cmprsk = FALSE, smooth = TRUE, xstop = 0.9)

dcr_nomogram_OS_6 <- stdca(data = train, outcome = "status", ttoutcome = "time", timepoint = 6, 
                           predictors = "nomogram_OS_6", cmprsk = FALSE, smooth = TRUE, xstop = 0.9)
dcr_nomogram_OS_12 <- stdca(data = train, outcome = "status", ttoutcome = "time", timepoint = 12, 
                            predictors = "nomogram_OS_12", cmprsk = FALSE, smooth = TRUE, xstop = 0.9)

dcr_nomogram_OS_24 <- stdca(data = train, outcome = "status", ttoutcome = "time", timepoint = 24, 
                            predictors = "nomogram_OS_24", cmprsk = FALSE, smooth = TRUE, xstop = 0.9)

# 绘制 DCA 曲线并美化
plot(
  dcr_nomogram_OS_3$net.benefit$none, 
  xlim = c(0, 82), 
  ylim = c(-0.05, 0.75), 
  xlab = "Threshold Probability (%)", 
  ylab = "Net Benefit", 
  type = "l", 
  lwd = 3,  # 加粗边框
  col = "black",  # None 曲线颜色
  lty = 2,  # 设置 None 曲线为虚线
  cex.lab = 1.5,  # 加大标签字体
  cex.axis = 1.3,  # 加大坐标轴字体
  font.lab = 2,  # 加粗标签字体
  bty = "l"  # 图形边框样式
)

# 添加其他曲线
lines(dcr_nomogram_OS_3$net.benefit$all, type = "l", lwd = 3, col = "#F29325", lty = 2) # All 3年
lines(dcr_nomogram_OS_3$net.benefit$nomogram_OS_3, type = "l", lwd = 3, col = "#F29325") # 3年
lines(dcr_nomogram_OS_6$net.benefit$all, type = "l", lwd = 3, col = "#F2C12E",lty = 2) # All 5年
lines(dcr_nomogram_OS_6$net.benefit$nomogram_OS_6, type = "l", lwd = 3, col = "#F2C12E") # 5年
lines(dcr_nomogram_OS_12$net.benefit$all, type = "l", lwd = 3, col = "#56B4E9",lty = 2) # All 5年
lines(dcr_nomogram_OS_12$net.benefit$nomogram_OS_12, type = "l", lwd = 3, col = "#56B4E9") # 5年
lines(dcr_nomogram_OS_24$net.benefit$all, type = "l", lwd = 3, col = "#184C78",lty = 2) # All 5年
lines(dcr_nomogram_OS_24$net.benefit$nomogram_OS_24, type = "l", lwd = 3, col = "#184C78") # 5年
# 添加图例
legend(
  "topright", 
  legend = c("Training","3-month", "6-month", "12-month" ,"24-month","All 3-month", "All 6-month", "All 12-month","All 24-month","None"),
  col = c("black","#F29325", "#F2C12E", "#56B4E9", "#184C78","#F29325", "#F2C12E", "#56B4E9", "#184C78", "black"), 
  lwd = 3,  # 加粗曲线图例
  lty = c(1, 1,1,1,1, 2, 2,2,2, 2),  # 线型设置
  bty = "n", 
  cex = 1.5,  # 加大图例字体
  text.font = 2  # 加粗图例字体
)
# 加粗整体边框
box(lwd = 1)


####
#决策曲线绘制Validation组
# 将训练集转换为数据框格式
Validation = as.data.frame(Validation)
# 定义生存对象
Srv_OS <- Surv(Validation$time, Validation$status)
# 构建 Cox 模型
coxmod_nomogram_OS <- coxph(Srv_OS ~ Age+SEER.Stage+Treatment, data = Validation, x = TRUE)
# 计算3年生存率预测
Validation$nomogram_OS_3 <- c(1 - (summary(survfit(coxmod_nomogram_OS, newdata = Validation), times = 3)$surv))
# 计算5年生存率预测
Validation$nomogram_OS_6 <- c(1 - (summary(survfit(coxmod_nomogram_OS, newdata = Validation), times = 6)$surv))
# 计算5年生存率预测
Validation$nomogram_OS_12 <- c(1 - (summary(survfit(coxmod_nomogram_OS, newdata = Validation), times = 12)$surv))
# 计算5年生存率预测
Validation$nomogram_OS_18 <- c(1 - (summary(survfit(coxmod_nomogram_OS, newdata = Validation), times = 18)$surv))
# 计算5年生存率预测
Validation$nomogram_OS_24 <- c(1 - (summary(survfit(coxmod_nomogram_OS, newdata = Validation), times = 24)$surv))
# 计算DCA分析
dcr_nomogram_OS_3 <- stdca(data = Validation, outcome = "status", ttoutcome = "time", timepoint = 3, 
                           predictors = "nomogram_OS_3", cmprsk = FALSE, smooth = TRUE, xstop = 0.9)

dcr_nomogram_OS_6 <- stdca(data = Validation, outcome = "status", ttoutcome = "time", timepoint = 6, 
                           predictors = "nomogram_OS_6", cmprsk = FALSE, smooth = TRUE, xstop = 0.9)
dcr_nomogram_OS_12 <- stdca(data = Validation, outcome = "status", ttoutcome = "time", timepoint = 12, 
                            predictors = "nomogram_OS_12", cmprsk = FALSE, smooth = TRUE, xstop = 0.9)

dcr_nomogram_OS_24 <- stdca(data = Validation, outcome = "status", ttoutcome = "time", timepoint = 24, 
                            predictors = "nomogram_OS_24", cmprsk = FALSE, smooth = TRUE, xstop = 0.9)

# 绘制 DCA 曲线并美化
plot(
  dcr_nomogram_OS_3$net.benefit$none, 
  xlim = c(0, 85), 
  ylim = c(-0.05, 0.75), 
  xlab = "Threshold Probability (%)", 
  ylab = "Net Benefit", 
  type = "l", 
  lwd = 3,  # 加粗边框
  col = "black",  # None 曲线颜色
  lty = 2,  # 设置 None 曲线为虚线
  cex.lab = 1.5,  # 加大标签字体
  cex.axis = 1.3,  # 加大坐标轴字体
  font.lab = 2,  # 加粗标签字体
  bty = "l"  # 图形边框样式
)

# 添加其他曲线
lines(dcr_nomogram_OS_3$net.benefit$all, type = "l", lwd = 3, col = "#F29325", lty = 2) # All 3年
lines(dcr_nomogram_OS_3$net.benefit$nomogram_OS_3, type = "l", lwd = 3, col = "#F29325") # 3年
lines(dcr_nomogram_OS_6$net.benefit$all, type = "l", lwd = 3, col = "#F2C12E",lty = 2) # All 5年
lines(dcr_nomogram_OS_6$net.benefit$nomogram_OS_6, type = "l", lwd = 3, col = "#F2C12E") # 5年
lines(dcr_nomogram_OS_12$net.benefit$all, type = "l", lwd = 3, col = "#56B4E9",lty = 2) # All 5年
lines(dcr_nomogram_OS_12$net.benefit$nomogram_OS_12, type = "l", lwd = 3, col = "#56B4E9") # 5年
lines(dcr_nomogram_OS_24$net.benefit$all, type = "l", lwd = 3, col = "#184C78",lty = 2) # All 5年
lines(dcr_nomogram_OS_24$net.benefit$nomogram_OS_24, type = "l", lwd = 3, col = "#184C78") # 5年
# 添加图例
legend(
  "topright", 
  legend = c("Validation","3-month", "6-month", "12-month" ,"24-month","All 3-month", "All 6-month", "All 12-month","All 24-month","None"),
  col = c("black","#F29325", "#F2C12E", "#56B4E9", "#184C78","#F29325", "#F2C12E", "#56B4E9", "#184C78", "black"), 
  lwd = 3,  # 加粗曲线图例
  lty = c(1, 1,1,1,1, 2, 2,2,2, 2),  # 线型设置
  bty = "n", 
  cex = 1.5,  # 加大图例字体
  text.font = 2  # 加粗图例字体
)
# 加粗整体边框
box(lwd = 1)
