# Supplementary material for: Trends in incidence, mortality, and conditional survival of anaplastic thyroid cancer over the last two decades in the USA
Source: Front Endocrinol (Lausanne). 2025 Jun 4;16:1585679. doi: 10.3389/fendo.2025.1585679 (PMC12173906; doi:10.3389/fendo.2025.1585679)
Supplement: Supplementary file 2 [file DataSheet1.zip › Incidence, Mortality-original.xlsx]

## Sheet: Overall incidence
	Annual age-adjusted incidence
2000	0.066	0.088	0.048
2001	0.052	0.072	0.037
2002	0.057	0.077	0.04
2003	0.07	0.092	0.052
2004	0.07	0.091	0.052
2005	0.073	0.095	0.055
2006	0.069	0.09	0.051
2007	0.081	0.104	0.062
2008	0.09	0.114	0.07
2009	0.083	0.106	0.065
2010	0.099	0.123	0.078
2011	0.083	0.105	0.065
2012	0.076	0.097	0.059
2013	0.089	0.111	0.07
2014	0.091	0.113	0.072
2015	0.095	0.117	0.077
2016	0.115	0.139	0.094
2017	0.112	0.136	0.092
2018	0.119	0.143	0.098
2019	0.09	0.111	0.073
2020	0.087	0.107	0.07
2021	0.077	0.096	0.061

## Sheet: Incidence by sex
	Male			Female
2000	0.062	0.099	0.036	0.073	0.105	0.048
2001	0.047	0.076	0.027	0.054	0.083	0.034
2002	0.056	0.09	0.033	0.056	0.085	0.036
2003	0.069	0.104	0.044	0.069	0.1	0.046
2004	0.07	0.106	0.043	0.072	0.102	0.049
2005	0.044	0.073	0.024	0.094	0.128	0.067
2006	0.076	0.111	0.049	0.062	0.091	0.041
2007	0.066	0.1	0.041	0.092	0.126	0.065
2008	0.092	0.13	0.062	0.088	0.12	0.063
2009	0.06	0.09	0.037	0.101	0.135	0.073
2010	0.094	0.131	0.066	0.097	0.131	0.07
2011	0.074	0.107	0.049	0.089	0.121	0.064
2012	0.068	0.099	0.045	0.082	0.113	0.058
2013	0.063	0.094	0.041	0.108	0.143	0.081
2014	0.064	0.095	0.042	0.111	0.146	0.084
2015	0.096	0.13	0.069	0.091	0.121	0.067
2016	0.105	0.142	0.076	0.123	0.159	0.094
2017	0.106	0.142	0.077	0.117	0.151	0.089
2018	0.106	0.142	0.078	0.131	0.166	0.102
2019	0.104	0.139	0.077	0.078	0.106	0.056
2020	0.097	0.13	0.071	0.079	0.107	0.057
2021	0.069	0.098	0.048	0.082	0.11	0.06

## Sheet: Incidence by race
	White			Black			Others
2000	0.068	0.093	0.048	0.043	0.139	0.005	0.078	0.02	0.198
2001	0.053	0.075	0.036	0.071	0.167	0.022	0.018	0	0.094
2002	0.05	0.072	0.034	0.079	0.191	0.021	0.102	0.037	0.219
2003	0.071	0.096	0.052	0.059	0.149	0.016	0.069	0.018	0.172
2004	0.07	0.094	0.05	0.035	0.107	0.007	0.093	0.034	0.199
2005	0.076	0.101	0.056	0.054	0.15	0.01	0.063	0.02	0.15
2006	0.063	0.086	0.045	0.122	0.246	0.048	0.083	0.03	0.181
2007	0.079	0.104	0.058	0.038	0.123	0.005	0.144	0.068	0.263
2008	0.092	0.118	0.07	0.105	0.222	0.037	0.077	0.027	0.166
2009	0.085	0.111	0.064	0.05	0.128	0.013	0.101	0.042	0.198
2010	0.093	0.119	0.071	0.064	0.158	0.017	0.185	0.102	0.305
2011	0.079	0.103	0.059	0.066	0.149	0.023	0.125	0.059	0.227
2012	0.077	0.1	0.058	0.067	0.156	0.021	0.077	0.033	0.153
2013	0.086	0.111	0.066	0.037	0.106	0.007	0.148	0.078	0.252
2014	0.086	0.111	0.066	0.17	0.295	0.085	0.072	0.03	0.143
2015	0.091	0.116	0.07	0.074	0.154	0.029	0.146	0.084	0.236
2016	0.113	0.141	0.09	0.095	0.183	0.042	0.135	0.073	0.227
2017	0.112	0.138	0.089	0.057	0.134	0.018	0.156	0.089	0.252
2018	0.121	0.149	0.098	0.109	0.202	0.05	0.121	0.065	0.204
2019	0.094	0.118	0.074	0.089	0.176	0.037	0.073	0.035	0.137
2020	0.088	0.112	0.069	0.042	0.103	0.013	0.115	0.064	0.191
2021	0.074	0.096	0.057	0.074	0.149	0.031	0.093	0.049	0.161

## Sheet: Overall mortality
	Incidence-based mortality
2000	0.037	0.054	0.024
2001	0.044	0.063	0.03
2002	0.044	0.062	0.03
2003	0.041	0.059	0.028
2004	0.049	0.068	0.035
2005	0.051	0.07	0.036
2006	0.042	0.059	0.029
2007	0.059	0.08	0.043
2008	0.044	0.061	0.03
2009	0.059	0.078	0.044
2010	0.064	0.084	0.048
2011	0.066	0.086	0.049
2012	0.06	0.079	0.045
2013	0.071	0.091	0.055
2014	0.051	0.068	0.037
2015	0.075	0.095	0.059
2016	0.069	0.089	0.053
2017	0.078	0.098	0.062
2018	0.078	0.098	0.061
2019	0.068	0.086	0.053
2020	0.057	0.074	0.043
2021	0.051	0.067	0.038

## Sheet: Mortality by sex
	Male			Female
2000	0.025	0.051	0.01	0.047	0.074	0.028
2001	0.048	0.079	0.028	0.038	0.063	0.021
2002	0.041	0.07	0.022	0.044	0.07	0.026
2003	0.038	0.065	0.02	0.042	0.068	0.025
2004	0.048	0.079	0.026	0.052	0.079	0.033
2005	0.038	0.066	0.02	0.059	0.088	0.038
2006	0.031	0.055	0.016	0.048	0.074	0.03
2007	0.065	0.099	0.04	0.054	0.082	0.034
2008	0.037	0.063	0.019	0.047	0.071	0.029
2009	0.048	0.076	0.029	0.066	0.094	0.045
2010	0.05	0.079	0.03	0.072	0.102	0.05
2011	0.069	0.102	0.045	0.062	0.09	0.041
2012	0.051	0.081	0.03	0.068	0.097	0.047
2013	0.066	0.096	0.044	0.075	0.104	0.053
2014	0.026	0.047	0.013	0.069	0.097	0.048
2015	0.063	0.091	0.042	0.083	0.113	0.059
2016	0.07	0.101	0.047	0.068	0.095	0.047
2017	0.084	0.116	0.059	0.073	0.101	0.052
2018	0.078	0.109	0.053	0.076	0.104	0.054
2019	0.064	0.092	0.042	0.072	0.098	0.051
2020	0.049	0.074	0.031	0.064	0.089	0.044
2021	0.054	0.079	0.036	0.047	0.068	0.031

## Sheet: Mortality by race
	White			Black			Others
2000	0.033	0.052	0.02	0.043	0.139	0.005	0	0.056	0
2001	0.052	0.074	0.035	0.02	0.095	0	0.066	0.166	0.018
2002	0.039	0.058	0.025	0.067	0.168	0.017	0.05	0.142	0.01
2003	0.037	0.055	0.023	0.08	0.184	0.025	0.045	0.129	0.009
2004	0.05	0.071	0.034	0.035	0.105	0.007	0.066	0.153	0.021
2005	0.05	0.071	0.033	0.054	0.15	0.01	0.076	0.166	0.027
2006	0.039	0.057	0.025	0.033	0.114	0.004	0.091	0.193	0.033
2007	0.056	0.078	0.039	0.055	0.149	0.011	0.05	0.127	0.013
2008	0.046	0.066	0.031	0.02	0.092	0.001	0.094	0.187	0.04
2009	0.055	0.076	0.039	0.057	0.134	0.018	0.131	0.235	0.064
2010	0.059	0.081	0.042	0.035	0.115	0.004	0.108	0.203	0.049
2011	0.063	0.085	0.045	0.037	0.109	0.007	0.058	0.132	0.018
2012	0.06	0.082	0.043	0.065	0.152	0.019	0.116	0.204	0.059
2013	0.067	0.089	0.05	0.047	0.121	0.012	0.053	0.123	0.017
2014	0.049	0.068	0.034	0.069	0.159	0.021	0.06	0.126	0.024
2015	0.072	0.094	0.054	0.13	0.235	0.063	0.096	0.174	0.047
2016	0.067	0.09	0.05	0.05	0.12	0.015	0.133	0.223	0.072
2017	0.074	0.096	0.056	0.043	0.104	0.014	0.101	0.18	0.05
2018	0.076	0.099	0.057	0.071	0.153	0.025	0.077	0.143	0.036
2019	0.067	0.088	0.051	0.054	0.126	0.017	0.048	0.101	0.019
2020	0.062	0.082	0.045	0.035	0.094	0.009	0.065	0.125	0.029
2021	0.049	0.067	0.035	0.046	0.109	0.014	0.093	0.049	0.161
