# Supplementary material for: Trends in incidence, mortality, and conditional survival of anaplastic thyroid cancer over the last two decades in the USA
Source: Front Endocrinol (Lausanne). 2025 Jun 4;16:1585679. doi: 10.3389/fendo.2025.1585679 (PMC12173906; doi:10.3389/fendo.2025.1585679)
Supplement: Supplementary file 2 [file DataSheet1.zip › original data.xlsx]

## Sheet: Sheet 1
Patient.ID	Year.of.diagnosis	Age	Sex	Race	SEER.Stage	Surgery	Radiation	Chemotherapy	Survival.months	Vital.status.recode..study.cutoff.used.	SEER.cause.specific.death.classification	SEER.other.cause.of.death.classification	time	status	Treatment
792468	2001	43	Female	Black	Localized	No	Yes	Yes	250	Alive	Alive or dead of other cause	Alive or dead due to cancer	250	0	RT+CT
809868	2002	70	Male	White	Distant	Yes	Yes	Yes	5	Dead	Dead (attributable to this cancer dx)	Alive or dead due to cancer	5	1	Surgery+RT+CT
824216	2001	52	Male	White	Distant	Yes	Yes	Yes	14	Dead	Dead (attributable to this cancer dx)	Alive or dead due to cancer	14	1	Surgery+RT+CT
838630	2001	81	Male	White	Distant	No	Yes	No	1	Dead	Dead (attributable to this cancer dx)	Alive or dead due to cancer	1	1	Only RT
843661	2000	45	Female	White	Regional	Yes	Yes	Yes	254	Alive	Alive or dead of other cause	Alive or dead due to cancer	254	0	Surgery+RT+CT
908333	2002	75	Male	Other/unknown	Distant	Yes	Yes	No	1	Dead	Dead (attributable to this cancer dx)	Alive or dead due to cancer	1	1	Surgery+RT
914259	2004	67	Female	White	Regional	Yes	No	No	4	Dead	Dead (attributable to this cancer dx)	Alive or dead due to cancer	4	1	Only Surgery
932938	2003	63	Male	White	Distant	No	Yes	No	2	Dead	Dead (attributable to this cancer dx)	Alive or dead due to cancer	2	1	Only RT
949270	2004	77	Male	White	Distant	No	Yes	No	1	Dead	Dead (attributable to this cancer dx)	Alive or dead due to cancer	1	1	Only RT
981179	2005	47	Male	White	Distant	Yes	Yes	Yes	202	Alive	Alive or dead of other cause	Alive or dead due to cancer	202	0	Surgery+RT+CT
997334	2006	75	Male	White	Distant	Yes	No	No	1	Dead	Dead (attributable to this cancer dx)	Alive or dead due to cancer	1	1	Only Surgery
1028195	2007	79	Male	White	Regional	No	Yes	No	1	Dead	Dead (attributable to this cancer dx)	Alive or dead due to cancer	1	1	Only RT
1037338	2007	68	Female	Other/unknown	Distant	No	No	No	22	Dead	Dead (missing/unknown COD)	Dead (missing/unknown COD)	22	1	Untreat
1046360	2007	59	Female	White	Regional	Yes	Yes	No	173	Alive	Alive or dead of other cause	Alive or dead due to cancer	173	0	Surgery+RT
1048999	2007	72	Female	White	Localized	Yes	Yes	No	39	Dead	Dead (attributable to this cancer dx)	Alive or dead due to cancer	39	1	Surgery+RT
1051039	2007	79	Female	Other/unknown	Distant	Yes	Yes	No	7	Dead	Dead (attributable to this cancer dx)	Alive or dead due to cancer	7	1	Surgery+RT
1055205	2007	73	Male	White	Distant	No	Yes	No	1	Dead	Dead (attributable to this cancer dx)	Alive or dead due to cancer	1	1	Only RT
1055320	2007	77	Female	White	Distant	Yes	Yes	Yes	3	Dead	Dead (attributable to this cancer dx)	Alive or dead due to cancer	3	1	Surgery+RT+CT
1067348	2008	53	Male	White	Distant	No	Yes	Yes	6	Dead	Dead (attributable to this cancer dx)	Alive or dead due to cancer	6	1	RT+CT
1075241	2008	76	Male	White	Distant	No	Yes	Yes	11	Dead	Dead (attributable to this cancer dx)	Alive or dead due to cancer	11	1	RT+CT
1086414	2008	66	Female	Black	Regional	Yes	Yes	Yes	7	Dead	Dead (attributable to this cancer dx)	Alive or dead due to cancer	7	1	Surgery+RT+CT
1088185	2008	66	Female	White	Distant	Yes	Yes	Yes	162	Alive	Alive or dead of other cause	Alive or dead due to cancer	162	0	Surgery+RT+CT
1166623	2010	80	Male	White	Distant	Yes	Yes	Yes	8	Dead	Dead (attributable to this cancer dx)	Alive or dead due to cancer	8	1	Surgery+RT+CT
1194140	2010	74	Female	Other/unknown	Distant	Yes	Yes	Yes	5	Dead	Dead (attributable to this cancer dx)	Alive or dead due to cancer	5	1	Surgery+RT+CT
1213154	2011	82	Male	Other/unknown	Localized	Yes	Yes	Yes	9	Dead	Dead (attributable to this cancer dx)	Alive or dead due to cancer	9	1	Surgery+RT+CT
1223919	2011	88	Female	White	Distant	Yes	No	No	1	Dead	Dead (attributable to this cancer dx)	Alive or dead due to cancer	1	1	Only Surgery
1249160	2012	65	Female	White	Distant	No	Yes	No	4	Dead	Dead (attributable to this cancer dx)	Alive or dead due to cancer	4	1	Only RT
1279219	2013	88	Male	White	Distant	No	No	No	2	Dead	Dead (attributable to this cancer dx)	Alive or dead due to cancer	2	1	Untreat
1303158	2013	60	Female	White	Distant	Yes	Yes	Yes	8	Dead	Dead (attributable to this cancer dx)	Alive or dead due to cancer	8	1	Surgery+RT+CT
1321388	2014	70	Female	White	Distant	Yes	Yes	Yes	92	Alive	Alive or dead of other cause	Alive or dead due to cancer	92	0	Surgery+RT+CT
1346477	2014	68	Female	Other/unknown	Distant	No	No	Yes	2	Dead	Dead (attributable to this cancer dx)	Alive or dead due to cancer	2	1	Only CT
1354116	2015	88	Female	Other/unknown	Distant	Yes	Yes	No	1	Dead	Dead (attributable to this cancer dx)	Alive or dead due to cancer	1	1	Surgery+RT
1360655	2015	64	Male	Other/unknown	Distant	No	Yes	Yes	12	Dead	Dead (attributable to this cancer dx)	Alive or dead due to cancer	12	1	RT+CT
1390758	2015	83	Female	Other/unknown	Distant	No	Yes	No	4	Dead	Dead (attributable to this cancer dx)	Alive or dead due to cancer	4	1	Only RT
1408556	2016	80	Female	White	Localized	Yes	No	No	67	Alive	Alive or dead of other cause	Alive or dead due to cancer	67	0	Only Surgery
1416900	2016	76	Female	Other/unknown	Regional	Yes	Yes	No	26	Dead	Dead (attributable to this cancer dx)	Alive or dead due to cancer	26	1	Surgery+RT
1420576	2016	73	Female	Other/unknown	Regional	Yes	Yes	Yes	4	Dead	Dead (attributable to this cancer dx)	Alive or dead due to cancer	4	1	Surgery+RT+CT
1423890	2016	56	Female	White	Regional	Yes	Yes	Yes	53	Dead	Dead (attributable to this cancer dx)	Alive or dead due to cancer	53	1	Surgery+RT+CT
1426228	2016	55	Female	White	Distant	Yes	Yes	No	1	Dead	Dead (attributable to this cancer dx)	Alive or dead due to cancer	1	1	Surgery+RT
1432885	2017	33	Male	Black	Regional	Yes	No	Yes	7	Dead	Dead (attributable to this cancer dx)	Alive or dead due to cancer	7	1	Surgery+CT
1435446	2017	82	Female	Other/unknown	Distant	No	No	No	1	Dead	Dead (attributable to this cancer dx)	Alive or dead due to cancer	1	1	Untreat
1437728	2017	70	Female	White	Regional	No	No	No	1	Dead	Dead (attributable to this cancer dx)	Alive or dead due to cancer	1	1	Untreat
1450490	2017	78	Female	Other/unknown	Distant	No	No	No	2	Dead	Dead (attributable to this cancer dx)	Alive or dead due to cancer	2	1	Untreat
1455717	2017	85	Male	Other/unknown	Distant	No	No	No	2	Dead	Dead (attributable to this cancer dx)	Alive or dead due to cancer	2	1	Untreat
1457257	2017	61	Male	White	Regional	No	Yes	Yes	1	Dead	Dead (attributable to this cancer dx)	Alive or dead due to cancer	1	1	RT+CT
1459021	2017	70	Female	Other/unknown	Distant	Yes	Yes	Yes	1	Dead	Dead (attributable to this cancer dx)	Alive or dead due to cancer	1	1	Surgery+RT+CT
1465275	2017	81	Female	White	Regional	Yes	No	No	15	Dead	Dead (attributable to this cancer dx)	Alive or dead due to cancer	15	1	Only Surgery
1466885	2017	67	Female	White	Regional	Yes	Yes	Yes	41	Dead	Dead (attributable to this cancer dx)	Alive or dead due to cancer	41	1	Surgery+RT+CT
1479234	2017	90+	Female	Other/unknown	Distant	No	No	No	1	Dead	Dead (attributable to this cancer dx)	Alive or dead due to cancer	1	1	Untreat
1497048	2018	90+	Female	White	Distant	No	No	No	1	Dead	Dead (attributable to this cancer dx)	Alive or dead due to cancer	1	1	Untreat
1497726	2018	70	Female	White	Distant	No	No	No	1	Dead	Dead (attributable to this cancer dx)	Alive or dead due to cancer	1	1	Untreat
1506639	2018	60	Female	White	Regional	Yes	Yes	Yes	14	Dead	Dead (attributable to this cancer dx)	Alive or dead due to cancer	14	1	Surgery+RT+CT
1509849	2019	68	Female	Other/unknown	Regional	Yes	Yes	Yes	28	Alive	Alive or dead of other cause	Alive or dead due to cancer	28	0	Surgery+RT+CT
1526178	2018	18	Female	White	Regional	Yes	No	No	39	Alive	Alive or dead of other cause	Alive or dead due to cancer	39	0	Only Surgery
1527159	2018	38	Male	White	Distant	No	Yes	Yes	9	Dead	Dead (attributable to this cancer dx)	Alive or dead due to cancer	9	1	RT+CT
1529869	2019	54	Female	White	Localized	Yes	Yes	Yes	17	Alive	Alive or dead of other cause	Alive or dead due to cancer	17	0	Surgery+RT+CT
1549783	2019	82	Male	White	Localized	No	No	No	1	Dead	Dead (attributable to this cancer dx)	Alive or dead due to cancer	1	1	Untreat
1553586	2020	73	Female	Other/unknown	Distant	No	Yes	Yes	2	Dead	Dead (attributable to this cancer dx)	Alive or dead due to cancer	2	1	RT+CT
1558193	2020	76	Male	White	Distant	Yes	Yes	No	1	Dead	Dead (attributable to this cancer dx)	Alive or dead due to cancer	1	1	Surgery+RT
1564321	2020	72	Female	Other/unknown	Distant	No	Yes	No	7	Dead	Dead (attributable to this cancer dx)	Alive or dead due to cancer	7	1	Only RT
1587786	2020	54	Female	White	Distant	No	Yes	Yes	13	Alive	Alive or dead of other cause	Alive or dead due to cancer	13	0	RT+CT
1590069	2020	80	Male	White	Distant	Yes	Yes	Yes	3	Dead	Dead (attributable to this cancer dx)	Alive or dead due to cancer	3	1	Surgery+RT+CT
1592017	2019	76	Female	White	Regional	Yes	No	No	1	Dead	Dead (attributable to this cancer dx)	Alive or dead due to cancer	1	1	Only Surgery
1620639	2021	61	Female	Black	Distant	No	No	No	1	Dead	Dead (attributable to this cancer dx)	Alive or dead due to cancer	1	1	Untreat
1635579	2021	54	Male	Other/unknown	Distant	Yes	Yes	Yes	8	Alive	Alive or dead of other cause	Alive or dead due to cancer	8	0	Surgery+RT+CT
1638897	2021	66	Male	White	Distant	No	Yes	Yes	3	Alive	Alive or dead of other cause	Alive or dead due to cancer	3	0	RT+CT
1640978	2021	65	Female	Black	Distant	No	Yes	No	1	Alive	Alive or dead of other cause	Alive or dead due to cancer	1	0	Only RT
1661775	2020	74	Male	Other/unknown	Distant	No	Yes	No	1	Dead	Dead (attributable to this cancer dx)	Alive or dead due to cancer	1	1	Only RT
4573843	2015	65	Female	White	Distant	Yes	No	No	1	Dead	Dead (attributable to this cancer dx)	Alive or dead due to cancer	1	1	Only Surgery
4879812	2004	45	Male	White	Regional	Yes	Yes	Yes	25	Dead	Dead (attributable to this cancer dx)	Alive or dead due to cancer	25	1	Surgery+RT+CT
5225896	2000	66	Female	White	Distant	No	Yes	No	1	Dead	Dead (attributable to this cancer dx)	Alive or dead due to cancer	1	1	Only RT
5269609	2001	43	Female	Black	Distant	Yes	Yes	Yes	38	Dead	Dead (attributable to this cancer dx)	Alive or dead due to cancer	38	1	Surgery+RT+CT
5279310	2001	61	Female	White	Distant	No	No	Yes	10	Dead	Dead (attributable to this cancer dx)	Alive or dead due to cancer	10	1	Only CT
5321981	2002	71	Female	White	Regional	Yes	Yes	No	2	Dead	Dead (attributable to this cancer dx)	Alive or dead due to cancer	2	1	Surgery+RT
5330855	2003	68	Female	White	Distant	No	Yes	No	5	Dead	Dead (attributable to this cancer dx)	Alive or dead due to cancer	5	1	Only RT
5365855	2004	53	Female	White	Distant	Yes	Yes	Yes	2	Dead	Dead (attributable to this cancer dx)	Alive or dead due to cancer	2	1	Surgery+RT+CT
5397194	2005	50	Male	White	Distant	No	Yes	No	3	Dead	Dead (attributable to this cancer dx)	Alive or dead due to cancer	3	1	Only RT
5397998	2005	69	Female	White	Distant	No	No	No	6	Dead	Dead (attributable to this cancer dx)	Alive or dead due to cancer	6	1	Untreat
5476899	2007	87	Female	White	Distant	No	No	No	3	Dead	Dead (attributable to this cancer dx)	Alive or dead due to cancer	3	1	Untreat
5514888	2008	90+	Female	White	Regional	Yes	No	No	1	Dead	Dead (attributable to this cancer dx)	Alive or dead due to cancer	1	1	Only Surgery
5547697	2009	53	Male	White	Regional	No	No	Yes	99	Dead	Dead (attributable to this cancer dx)	Alive or dead due to cancer	99	1	Only CT
5565399	2009	74	Female	White	Distant	Yes	Yes	No	41	Dead	Dead (attributable to this cancer dx)	Alive or dead due to cancer	41	1	Surgery+RT
5608420	2009	61	Male	Black	Regional	Yes	No	No	1	Dead	Dead (attributable to this cancer dx)	Alive or dead due to cancer	1	1	Only Surgery
5618350	2010	75	Female	White	Distant	Yes	No	Yes	2	Dead	Dead (attributable to this cancer dx)	Alive or dead due to cancer	2	1	Surgery+CT
5638630	2011	69	Male	White	Distant	Yes	No	No	5	Dead	Dead (attributable to this cancer dx)	Alive or dead due to cancer	5	1	Only Surgery
5655361	2011	75	Female	Black	Distant	No	No	No	2	Dead	Dead (attributable to this cancer dx)	Alive or dead due to cancer	2	1	Untreat
5672731	2012	69	Female	White	Distant	No	Yes	No	2	Dead	Dead (attributable to this cancer dx)	Alive or dead due to cancer	2	1	Only RT
5683710	2012	50	Male	White	Distant	Yes	Yes	Yes	5	Dead	Dead (attributable to this cancer dx)	Alive or dead due to cancer	5	1	Surgery+RT+CT
5704409	2013	41	Female	White	Distant	Yes	Yes	Yes	12	Dead	Dead (attributable to this cancer dx)	Alive or dead due to cancer	12	1	Surgery+RT+CT
5720820	2013	72	Female	White	Distant	Yes	Yes	Yes	7	Dead	Dead (attributable to this cancer dx)	Alive or dead due to cancer	7	1	Surgery+RT+CT
5723361	2013	70	Male	White	Distant	No	No	Yes	10	Dead	Dead (attributable to this cancer dx)	Alive or dead due to cancer	10	1	Only CT
5748825	2014	57	Female	White	Distant	No	Yes	Yes	2	Dead	Dead (attributable to this cancer dx)	Alive or dead due to cancer	2	1	RT+CT
5752047	2014	62	Female	Other/unknown	Distant	Yes	No	No	2	Alive	Alive or dead of other cause	Alive or dead due to cancer	2	0	Only Surgery
5752249	2014	59	Male	White	Regional	No	No	Yes	17	Dead	Dead (attributable to this cancer dx)	Alive or dead due to cancer	17	1	Only CT
5759569	2014	75	Female	Black	Localized	Yes	Yes	No	8	Dead	Dead (attributable to this cancer dx)	Alive or dead due to cancer	8	1	Surgery+RT
5764382	2014	60	Female	White	Distant	No	Yes	Yes	93	Alive	Alive or dead of other cause	Alive or dead due to cancer	93	0	RT+CT
5768583	2014	63	Male	White	Distant	No	Yes	Yes	2	Dead	Dead (attributable to this cancer dx)	Alive or dead due to cancer	2	1	RT+CT
5773407	2015	55	Male	Black	Regional	Yes	Yes	No	4	Dead	Dead (attributable to this cancer dx)	Alive or dead due to cancer	4	1	Surgery+RT
5841547	2016	82	Male	White	Distant	No	No	No	1	Dead	Dead (attributable to this cancer dx)	Alive or dead due to cancer	1	1	Untreat
5845268	2016	82	Female	Black	Regional	Yes	Yes	No	3	Alive	Alive or dead of other cause	Alive or dead due to cancer	3	0	Surgery+RT
5881359	2017	71	Male	White	Distant	Yes	Yes	Yes	7	Dead	Dead (attributable to this cancer dx)	Alive or dead due to cancer	7	1	Surgery+RT+CT
5895569	2018	70	Female	White	Regional	Yes	Yes	Yes	35	Alive	Alive or dead of other cause	Alive or dead due to cancer	35	0	Surgery+RT+CT
5897967	2018	42	Male	White	Regional	Yes	Yes	Yes	45	Alive	Alive or dead of other cause	Alive or dead due to cancer	45	0	Surgery+RT+CT
5907846	2018	86	Male	White	Distant	No	Yes	Yes	6	Dead	Dead (attributable to this cancer dx)	Alive or dead due to cancer	6	1	RT+CT
5907965	2018	64	Male	White	Regional	Yes	Yes	Yes	12	Dead	Dead (attributable to this cancer dx)	Alive or dead due to cancer	12	1	Surgery+RT+CT
5920404	2018	74	Female	White	Localized	Yes	Yes	No	36	Alive	Alive or dead of other cause	Alive or dead due to cancer	36	0	Surgery+RT
5943739	2019	72	Female	White	Regional	Yes	Yes	Yes	4	Dead	Dead (attributable to this cancer dx)	Alive or dead due to cancer	4	1	Surgery+RT+CT
5964387	2019	75	Male	White	Regional	Yes	Yes	Yes	1	Dead	Dead (attributable to this cancer dx)	Alive or dead due to cancer	1	1	Surgery+RT+CT
5966160	2019	57	Male	White	Distant	Yes	No	Yes	30	Alive	Alive or dead of other cause	Alive or dead due to cancer	30	0	Surgery+CT
5986738	2020	74	Female	White	Distant	No	No	No	3	Dead	Dead (attributable to this cancer dx)	Alive or dead due to cancer	3	1	Untreat
6025849	2021	67	Male	White	Distant	Yes	No	No	1	Dead	Dead (attributable to this cancer dx)	Alive or dead due to cancer	1	1	Only Surgery
6037784	2021	54	Male	White	Distant	No	Yes	Yes	3	Dead	Dead (attributable to this cancer dx)	Alive or dead due to cancer	3	1	RT+CT
9087975	2008	83	Male	Other/unknown	Regional	No	No	No	2	Dead	Dead (attributable to this cancer dx)	Alive or dead due to cancer	2	1	Untreat
9096782	2009	89	Female	Other/unknown	Distant	Yes	No	No	2	Dead	Dead (attributable to this cancer dx)	Alive or dead due to cancer	2	1	Only Surgery
9106536	2010	64	Female	Other/unknown	Distant	No	No	No	3	Dead	Dead (attributable to this cancer dx)	Alive or dead due to cancer	3	1	Untreat
9107888	2009	76	Male	Other/unknown	Localized	Yes	No	No	39	Dead	Dead (attributable to this cancer dx)	Alive or dead due to cancer	39	1	Only Surgery
9112261	2010	85	Female	Other/unknown	Localized	Yes	Yes	No	7	Dead	Dead (attributable to this cancer dx)	Alive or dead due to cancer	7	1	Surgery+RT
9122223	2011	70	Female	Other/unknown	Distant	Yes	Yes	Yes	3	Dead	Dead (attributable to this cancer dx)	Alive or dead due to cancer	3	1	Surgery+RT+CT
9123209	2011	33	Male	White	Distant	Yes	Yes	Yes	10	Dead	Dead (attributable to this cancer dx)	Alive or dead due to cancer	10	1	Surgery+RT+CT
9132982	2012	53	Male	Other/unknown	Distant	Yes	Yes	Yes	9	Dead	Dead (attributable to this cancer dx)	Alive or dead due to cancer	9	1	Surgery+RT+CT
9134260	2012	54	Male	Other/unknown	Distant	Yes	Yes	No	12	Dead	Dead (attributable to this cancer dx)	Alive or dead due to cancer	12	1	Surgery+RT
9142136	2012	49	Male	Other/unknown	Distant	Yes	No	No	1	Dead	Dead (attributable to this cancer dx)	Alive or dead due to cancer	1	1	Only Surgery
9160724	2014	54	Male	White	Regional	No	Yes	Yes	5	Dead	Dead (attributable to this cancer dx)	Alive or dead due to cancer	5	1	RT+CT
9164246	2015	63	Female	Other/unknown	Distant	No	Yes	Yes	3	Dead	Dead (attributable to this cancer dx)	Alive or dead due to cancer	3	1	RT+CT
9177065	2015	62	Male	Other/unknown	Distant	No	Yes	No	2	Dead	Dead (attributable to this cancer dx)	Alive or dead due to cancer	2	1	Only RT
9178231	2015	59	Female	Other/unknown	Regional	Yes	No	Yes	73	Alive	Alive or dead of other cause	Alive or dead due to cancer	73	0	Surgery+CT
9186724	2016	58	Male	White	Distant	Yes	Yes	Yes	67	Dead	Dead (attributable to this cancer dx)	Alive or dead due to cancer	67	1	Surgery+RT+CT
9191778	2016	63	Male	Other/unknown	Distant	No	Yes	Yes	16	Dead	Alive or dead of other cause	Dead (attributable to causes other than this cancer dx)	16	1	RT+CT
9201098	2017	81	Female	Other/unknown	Distant	No	Yes	No	1	Dead	Dead (attributable to this cancer dx)	Alive or dead due to cancer	1	1	Only RT
9221090	2018	71	Female	Other/unknown	Distant	No	Yes	Yes	2	Dead	Dead (attributable to this cancer dx)	Alive or dead due to cancer	2	1	RT+CT
9235514	2019	74	Male	Other/unknown	Regional	No	Yes	Yes	28	Alive	Alive or dead of other cause	Alive or dead due to cancer	28	0	RT+CT
9242263	2020	71	Female	Other/unknown	Distant	No	Yes	Yes	20	Alive	Alive or dead of other cause	Alive or dead due to cancer	20	0	RT+CT
9258531	2021	61	Male	Other/unknown	Distant	No	Yes	Yes	6	Alive	Alive or dead of other cause	Alive or dead due to cancer	6	0	RT+CT
10702484	2000	42	Male	White	Distant	Yes	Yes	No	13	Dead	Dead (attributable to this cancer dx)	Alive or dead due to cancer	13	1	Surgery+RT
10733106	2001	60	Male	White	Regional	Yes	No	No	1	Dead	Dead (attributable to this cancer dx)	Alive or dead due to cancer	1	1	Only Surgery
10761105	2002	60	Female	White	Distant	No	Yes	Yes	2	Dead	Dead (attributable to this cancer dx)	Alive or dead due to cancer	2	1	RT+CT
10786818	2003	72	Female	White	Regional	Yes	Yes	Yes	4	Dead	Dead (attributable to this cancer dx)	Alive or dead due to cancer	4	1	Surgery+RT+CT
10798963	2003	55	Male	White	Regional	Yes	No	No	29	Dead	Dead (attributable to this cancer dx)	Alive or dead due to cancer	29	1	Only Surgery
10850936	2005	66	Male	White	Distant	Yes	No	No	4	Dead	Dead (attributable to this cancer dx)	Alive or dead due to cancer	4	1	Only Surgery
10891752	2006	63	Female	White	Distant	Yes	Yes	Yes	2	Dead	Dead (attributable to this cancer dx)	Alive or dead due to cancer	2	1	Surgery+RT+CT
10950482	2008	65	Male	White	Distant	Yes	Yes	Yes	8	Dead	Dead (attributable to this cancer dx)	Alive or dead due to cancer	8	1	Surgery+RT+CT
10970729	2009	70	Female	White	Regional	Yes	Yes	No	8	Dead	Dead (attributable to this cancer dx)	Alive or dead due to cancer	8	1	Surgery+RT
10979720	2009	66	Male	White	Distant	Yes	Yes	Yes	3	Dead	Dead (attributable to this cancer dx)	Alive or dead due to cancer	3	1	Surgery+RT+CT
10981259	2009	73	Female	White	Distant	No	Yes	No	30	Dead	Dead (attributable to this cancer dx)	Alive or dead due to cancer	30	1	Only RT
10997629	2010	66	Male	White	Regional	Yes	Yes	Yes	4	Dead	Dead (attributable to this cancer dx)	Alive or dead due to cancer	4	1	Surgery+RT+CT
11005542	2010	69	Male	White	Distant	No	Yes	Yes	1	Dead	Dead (attributable to this cancer dx)	Alive or dead due to cancer	1	1	RT+CT
11007123	2010	67	Male	White	Distant	Yes	Yes	Yes	9	Dead	Dead (attributable to this cancer dx)	Alive or dead due to cancer	9	1	Surgery+RT+CT
11022939	2011	61	Female	White	Distant	No	Yes	Yes	4	Dead	Dead (attributable to this cancer dx)	Alive or dead due to cancer	4	1	RT+CT
11038401	2011	57	Male	White	Localized	Yes	Yes	No	125	Alive	Alive or dead of other cause	Alive or dead due to cancer	125	0	Surgery+RT
11039316	2011	85	Female	White	Regional	No	Yes	Yes	6	Dead	Dead (attributable to this cancer dx)	Alive or dead due to cancer	6	1	RT+CT
11042853	2012	84	Male	White	Distant	No	Yes	No	1	Dead	Dead (attributable to this cancer dx)	Alive or dead due to cancer	1	1	Only RT
11053010	2012	55	Male	White	Distant	Yes	Yes	Yes	16	Dead	Dead (attributable to this cancer dx)	Alive or dead due to cancer	16	1	Surgery+RT+CT
11103322	2013	52	Male	White	Distant	Yes	Yes	Yes	17	Dead	Dead (attributable to this cancer dx)	Alive or dead due to cancer	17	1	Surgery+RT+CT
11108983	2014	55	Male	White	Distant	Yes	Yes	Yes	4	Dead	Dead (attributable to this cancer dx)	Alive or dead due to cancer	4	1	Surgery+RT+CT
11110772	2013	58	Female	White	Regional	Yes	Yes	Yes	7	Dead	Dead (attributable to this cancer dx)	Alive or dead due to cancer	7	1	Surgery+RT+CT
11142314	2014	55	Male	White	Distant	No	No	No	1	Dead	Dead (attributable to this cancer dx)	Alive or dead due to cancer	1	1	Untreat
11175828	2016	70	Female	White	Regional	Yes	No	No	9	Dead	Dead (attributable to this cancer dx)	Alive or dead due to cancer	9	1	Only Surgery
11177516	2016	47	Male	White	Distant	Yes	Yes	Yes	8	Dead	Dead (attributable to this cancer dx)	Alive or dead due to cancer	8	1	Surgery+RT+CT
11181611	2016	60	Male	White	Distant	Yes	Yes	Yes	5	Dead	Dead (attributable to this cancer dx)	Alive or dead due to cancer	5	1	Surgery+RT+CT
11214019	2017	53	Male	White	Distant	No	Yes	Yes	5	Dead	Dead (attributable to this cancer dx)	Alive or dead due to cancer	5	1	RT+CT
11214138	2017	70	Female	White	Regional	Yes	Yes	Yes	52	Alive	Alive or dead of other cause	Alive or dead due to cancer	52	0	Surgery+RT+CT
11220939	2017	74	Male	White	Distant	No	Yes	Yes	2	Dead	Dead (attributable to this cancer dx)	Alive or dead due to cancer	2	1	RT+CT
11229033	2017	81	Male	White	Distant	No	Yes	Yes	6	Dead	Dead (attributable to this cancer dx)	Alive or dead due to cancer	6	1	RT+CT
11229623	2017	82	Female	White	Distant	Yes	Yes	No	3	Dead	Dead (attributable to this cancer dx)	Alive or dead due to cancer	3	1	Surgery+RT
11235240	2017	73	Female	White	Regional	Yes	Yes	No	14	Dead	Dead (attributable to this cancer dx)	Alive or dead due to cancer	14	1	Surgery+RT
11248940	2018	58	Female	White	Regional	Yes	Yes	Yes	5	Dead	Dead (attributable to this cancer dx)	Alive or dead due to cancer	5	1	Surgery+RT+CT
11256087	2018	59	Female	White	Regional	Yes	Yes	Yes	3	Dead	Dead (attributable to this cancer dx)	Alive or dead due to cancer	3	1	Surgery+RT+CT
11266598	2018	61	Female	White	Localized	Yes	Yes	Yes	41	Alive	Alive or dead of other cause	Alive or dead due to cancer	41	0	Surgery+RT+CT
11270367	2018	82	Female	White	Distant	No	Yes	No	2	Dead	Dead (attributable to this cancer dx)	Alive or dead due to cancer	2	1	Only RT
11275688	2019	51	Female	White	Regional	Yes	Yes	Yes	5	Dead	Dead (attributable to this cancer dx)	Alive or dead due to cancer	5	1	Surgery+RT+CT
11300683	2020	90+	Male	White	Distant	No	No	No	1	Dead	Dead (attributable to this cancer dx)	Alive or dead due to cancer	1	1	Untreat
11313460	2019	63	Female	White	Regional	No	Yes	No	2	Dead	Dead (attributable to this cancer dx)	Alive or dead due to cancer	2	1	Only RT
11320969	2020	64	Male	Other/unknown	Distant	No	Yes	No	1	Dead	Dead (attributable to this cancer dx)	Alive or dead due to cancer	1	1	Only RT
11327529	2020	79	Female	White	Localized	No	Yes	No	1	Dead	Dead (attributable to this cancer dx)	Alive or dead due to cancer	1	1	Only RT
11331696	2020	73	Male	White	Distant	No	Yes	Yes	6	Dead	Alive or dead of other cause	Dead (attributable to causes other than this cancer dx)	6	1	RT+CT
11332505	2020	68	Male	White	Regional	No	Yes	Yes	7	Dead	Dead (attributable to this cancer dx)	Alive or dead due to cancer	7	1	RT+CT
11335750	2020	65	Female	White	Distant	No	Yes	Yes	15	Alive	Alive or dead of other cause	Alive or dead due to cancer	15	0	RT+CT
11346361	2021	70	Male	White	Regional	Yes	Yes	Yes	4	Alive	Alive or dead of other cause	Alive or dead due to cancer	4	0	Surgery+RT+CT
11346640	2021	82	Female	White	Distant	No	No	No	1	Dead	Dead (attributable to this cancer dx)	Alive or dead due to cancer	1	1	Untreat
11347470	2021	48	Female	White	Regional	Yes	Yes	Yes	9	Alive	Alive or dead of other cause	Alive or dead due to cancer	9	0	Surgery+RT+CT
11361354	2021	84	Female	White	Distant	No	Yes	No	2	Alive	Alive or dead of other cause	Alive or dead due to cancer	2	0	Only RT
13963287	2000	73	Female	White	Distant	No	Yes	No	6	Dead	Dead (attributable to this cancer dx)	Alive or dead due to cancer	6	1	Only RT
13977003	2001	87	Female	White	Regional	No	No	No	2	Dead	Dead (attributable to this cancer dx)	Alive or dead due to cancer	2	1	Untreat
14000417	2003	53	Female	White	Localized	Yes	No	No	2	Dead	Dead (attributable to this cancer dx)	Alive or dead due to cancer	2	1	Only Surgery
14002315	2003	74	Female	White	Distant	No	Yes	No	1	Dead	Dead (attributable to this cancer dx)	Alive or dead due to cancer	1	1	Only RT
14024069	2004	78	Male	White	Regional	Yes	No	No	2	Dead	Alive or dead of other cause	Dead (attributable to causes other than this cancer dx)	2	1	Only Surgery
14024088	2004	86	Male	White	Regional	Yes	No	No	2	Dead	Dead (attributable to this cancer dx)	Alive or dead due to cancer	2	1	Only Surgery
14033528	2004	78	Female	White	Localized	Yes	Yes	Yes	4	Dead	Dead (attributable to this cancer dx)	Alive or dead due to cancer	4	1	Surgery+RT+CT
14048361	2005	88	Male	White	Distant	No	No	No	2	Dead	Dead (attributable to this cancer dx)	Alive or dead due to cancer	2	1	Untreat
14062176	2007	79	Male	White	Regional	Yes	No	No	149	Dead	Alive or dead of other cause	Dead (attributable to causes other than this cancer dx)	149	1	Only Surgery
14063791	2007	54	Female	White	Distant	Yes	Yes	Yes	2	Dead	Dead (attributable to this cancer dx)	Alive or dead due to cancer	2	1	Surgery+RT+CT
14067139	2006	50	Male	Other/unknown	Regional	No	No	No	1	Dead	Dead (attributable to this cancer dx)	Alive or dead due to cancer	1	1	Untreat
14088287	2008	62	Female	White	Distant	Yes	Yes	Yes	30	Dead	Dead (attributable to this cancer dx)	Alive or dead due to cancer	30	1	Surgery+RT+CT
14123233	2010	76	Male	White	Distant	No	Yes	Yes	2	Dead	Dead (attributable to this cancer dx)	Alive or dead due to cancer	2	1	RT+CT
14138452	2010	68	Male	White	Distant	Yes	No	Yes	5	Dead	Dead (missing/unknown COD)	Dead (missing/unknown COD)	5	1	Surgery+CT
14142472	2011	85	Female	White	Distant	Yes	No	No	2	Dead	Dead (attributable to this cancer dx)	Alive or dead due to cancer	2	1	Only Surgery
14167727	2013	60	Male	White	Distant	Yes	No	No	3	Dead	Dead (attributable to this cancer dx)	Alive or dead due to cancer	3	1	Only Surgery
14181799	2014	64	Female	White	Distant	No	No	No	1	Dead	Dead (attributable to this cancer dx)	Alive or dead due to cancer	1	1	Untreat
14186808	2014	76	Male	White	Regional	Yes	No	No	12	Alive	Alive or dead of other cause	Alive or dead due to cancer	12	0	Only Surgery
14239779	2016	56	Female	White	Distant	No	No	No	3	Dead	Dead (attributable to this cancer dx)	Alive or dead due to cancer	3	1	Untreat
14247267	2017	67	Male	White	Distant	Yes	Yes	Yes	4	Dead	Dead (attributable to this cancer dx)	Alive or dead due to cancer	4	1	Surgery+RT+CT
14249450	2017	63	Female	White	Distant	No	Yes	No	1	Dead	Dead (attributable to this cancer dx)	Alive or dead due to cancer	1	1	Only RT
14266970	2018	80	Male	White	Regional	Yes	Yes	Yes	2	Dead	Dead (attributable to this cancer dx)	Alive or dead due to cancer	2	1	Surgery+RT+CT
14281805	2019	90+	Female	White	Localized	Yes	Yes	Yes	4	Dead	Dead (attributable to this cancer dx)	Alive or dead due to cancer	4	1	Surgery+RT+CT
14286384	2018	84	Female	Black	Regional	No	No	No	11	Dead	Dead (missing/unknown COD)	Dead (missing/unknown COD)	11	1	Untreat
14294260	2020	65	Male	White	Regional	Yes	No	No	13	Alive	Alive or dead of other cause	Alive or dead due to cancer	13	0	Only Surgery
14297047	2020	72	Male	White	Regional	No	Yes	Yes	4	Dead	Dead (attributable to this cancer dx)	Alive or dead due to cancer	4	1	RT+CT
14305840	2020	88	Female	White	Regional	No	No	No	3	Dead	Dead (attributable to this cancer dx)	Alive or dead due to cancer	3	1	Untreat
15628802	2011	77	Female	White	Distant	No	Yes	No	1	Dead	Dead (attributable to this cancer dx)	Alive or dead due to cancer	1	1	Only RT
16074065	2002	61	Male	White	Regional	Yes	Yes	No	1	Dead	Dead (attributable to this cancer dx)	Alive or dead due to cancer	1	1	Surgery+RT
16133487	2004	69	Female	White	Distant	No	Yes	Yes	8	Dead	Dead (attributable to this cancer dx)	Alive or dead due to cancer	8	1	RT+CT
16176801	2005	71	Male	White	Distant	No	Yes	No	6	Dead	Dead (attributable to this cancer dx)	Alive or dead due to cancer	6	1	Only RT
16191997	2005	66	Male	White	Distant	Yes	No	No	1	Dead	Dead (attributable to this cancer dx)	Alive or dead due to cancer	1	1	Only Surgery
16218457	2006	53	Male	White	Distant	No	Yes	Yes	19	Dead	Dead (attributable to this cancer dx)	Alive or dead due to cancer	19	1	RT+CT
16226588	2006	46	Male	White	Distant	Yes	No	No	2	Dead	Dead (attributable to this cancer dx)	Alive or dead due to cancer	2	1	Only Surgery
16256415	2007	62	Male	White	Distant	Yes	Yes	Yes	3	Dead	Dead (attributable to this cancer dx)	Alive or dead due to cancer	3	1	Surgery+RT+CT
16291242	2008	43	Male	White	Distant	No	Yes	Yes	17	Dead	Dead (attributable to this cancer dx)	Alive or dead due to cancer	17	1	RT+CT
16297557	2008	77	Male	White	Distant	Yes	Yes	No	6	Dead	Dead (attributable to this cancer dx)	Alive or dead due to cancer	6	1	Surgery+RT
16299085	2008	55	Female	Other/unknown	Distant	No	Yes	Yes	4	Dead	Dead (attributable to this cancer dx)	Alive or dead due to cancer	4	1	RT+CT
16317231	2008	59	Male	White	Distant	No	Yes	Yes	2	Dead	Dead (attributable to this cancer dx)	Alive or dead due to cancer	2	1	RT+CT
16324912	2008	90+	Female	White	Distant	Yes	Yes	Yes	1	Dead	Dead (attributable to this cancer dx)	Alive or dead due to cancer	1	1	Surgery+RT+CT
16351735	2009	66	Female	White	Distant	Yes	Yes	Yes	1	Dead	Dead (attributable to this cancer dx)	Alive or dead due to cancer	1	1	Surgery+RT+CT
16351762	2009	56	Female	White	Distant	No	Yes	Yes	21	Dead	Dead (attributable to this cancer dx)	Alive or dead due to cancer	21	1	RT+CT
16383106	2010	90+	Female	White	Distant	No	No	No	3	Dead	Dead (attributable to this cancer dx)	Alive or dead due to cancer	3	1	Untreat
16427242	2011	69	Male	White	Distant	Yes	Yes	Yes	7	Dead	Dead (attributable to this cancer dx)	Alive or dead due to cancer	7	1	Surgery+RT+CT
16448541	2011	52	Male	White	Distant	No	Yes	Yes	8	Dead	Dead (attributable to this cancer dx)	Alive or dead due to cancer	8	1	RT+CT
16449536	2011	74	Female	White	Localized	Yes	Yes	Yes	123	Alive	Alive or dead of other cause	Alive or dead due to cancer	123	0	Surgery+RT+CT
16463103	2011	52	Female	White	Distant	Yes	Yes	No	94	Dead	Dead (attributable to this cancer dx)	Alive or dead due to cancer	94	1	Surgery+RT
16463986	2012	55	Female	White	Distant	No	No	Yes	6	Dead	Dead (attributable to this cancer dx)	Alive or dead due to cancer	6	1	Only CT
16481584	2012	56	Female	White	Distant	No	Yes	Yes	3	Dead	Dead (attributable to this cancer dx)	Alive or dead due to cancer	3	1	RT+CT
16494855	2012	62	Female	White	Regional	No	Yes	Yes	3	Dead	Dead (attributable to this cancer dx)	Alive or dead due to cancer	3	1	RT+CT
16506414	2012	58	Male	White	Regional	Yes	Yes	Yes	6	Dead	Dead (attributable to this cancer dx)	Alive or dead due to cancer	6	1	Surgery+RT+CT
16527704	2013	87	Female	White	Localized	No	Yes	Yes	7	Dead	Dead (attributable to this cancer dx)	Alive or dead due to cancer	7	1	RT+CT
16532058	2013	82	Female	Other/unknown	Regional	No	Yes	No	9	Dead	Dead (attributable to this cancer dx)	Alive or dead due to cancer	9	1	Only RT
16551295	2013	69	Female	White	Distant	Yes	Yes	No	7	Dead	Dead (attributable to this cancer dx)	Alive or dead due to cancer	7	1	Surgery+RT
16554315	2014	47	Male	Black	Regional	Yes	Yes	Yes	11	Dead	Dead (attributable to this cancer dx)	Alive or dead due to cancer	11	1	Surgery+RT+CT
16554655	2013	80	Female	White	Distant	Yes	No	No	2	Dead	Dead (attributable to this cancer dx)	Alive or dead due to cancer	2	1	Only Surgery
16554832	2013	77	Male	Other/unknown	Distant	No	Yes	No	5	Dead	Dead (attributable to this cancer dx)	Alive or dead due to cancer	5	1	Only RT
16566989	2014	66	Female	Black	Distant	Yes	No	No	8	Alive	Alive or dead of other cause	Alive or dead due to cancer	8	0	Only Surgery
16580423	2014	72	Female	White	Distant	Yes	No	No	3	Dead	Dead (attributable to this cancer dx)	Alive or dead due to cancer	3	1	Only Surgery
16589727	2014	90+	Female	White	Distant	No	Yes	Yes	7	Dead	Dead (attributable to this cancer dx)	Alive or dead due to cancer	7	1	RT+CT
16606793	2015	48	Female	White	Regional	Yes	Yes	Yes	8	Dead	Dead (attributable to this cancer dx)	Alive or dead due to cancer	8	1	Surgery+RT+CT
16614186	2015	60	Male	White	Distant	No	Yes	Yes	2	Dead	Dead (attributable to this cancer dx)	Alive or dead due to cancer	2	1	RT+CT
16636098	2015	63	Female	White	Distant	Yes	No	No	1	Dead	Dead (attributable to this cancer dx)	Alive or dead due to cancer	1	1	Only Surgery
16653188	2016	60	Male	White	Distant	Yes	No	Yes	1	Dead	Dead (attributable to this cancer dx)	Alive or dead due to cancer	1	1	Surgery+CT
16658406	2016	67	Female	White	Regional	Yes	Yes	Yes	2	Dead	Dead (attributable to this cancer dx)	Alive or dead due to cancer	2	1	Surgery+RT+CT
16672844	2016	85	Male	White	Regional	Yes	Yes	No	25	Dead	Dead (attributable to this cancer dx)	Alive or dead due to cancer	25	1	Surgery+RT
16701449	2017	52	Female	White	Distant	Yes	Yes	Yes	59	Alive	Alive or dead of other cause	Alive or dead due to cancer	59	0	Surgery+RT+CT
16727844	2017	62	Female	White	Distant	No	Yes	Yes	4	Dead	Dead (attributable to this cancer dx)	Alive or dead due to cancer	4	1	RT+CT
16777129	2018	59	Female	White	Regional	No	Yes	Yes	11	Dead	Dead (attributable to this cancer dx)	Alive or dead due to cancer	11	1	RT+CT
16777184	2018	64	Male	White	Regional	Yes	Yes	Yes	3	Dead	Alive or dead of other cause	Dead (attributable to causes other than this cancer dx)	3	1	Surgery+RT+CT
16781175	2018	71	Male	White	Regional	Yes	No	No	2	Dead	Dead (attributable to this cancer dx)	Alive or dead due to cancer	2	1	Only Surgery
16791710	2018	43	Male	Other/unknown	Distant	No	Yes	Yes	1	Dead	Dead (attributable to this cancer dx)	Alive or dead due to cancer	1	1	RT+CT
16810456	2019	60	Female	White	Distant	No	No	No	1	Dead	Dead (attributable to this cancer dx)	Alive or dead due to cancer	1	1	Untreat
16834732	2019	74	Female	White	Distant	Yes	No	No	1	Dead	Dead (attributable to this cancer dx)	Alive or dead due to cancer	1	1	Only Surgery
16847734	2018	67	Male	White	Regional	No	No	No	12	Dead	Dead (attributable to this cancer dx)	Alive or dead due to cancer	12	1	Untreat
16850564	2019	68	Female	Black	Distant	Yes	No	No	1	Alive	Alive or dead of other cause	Alive or dead due to cancer	1	0	Only Surgery
16856017	2019	65	Female	Other/unknown	Distant	No	Yes	Yes	6	Dead	Dead (attributable to this cancer dx)	Alive or dead due to cancer	6	1	RT+CT
16866002	2020	79	Male	White	Distant	No	No	No	2	Dead	Dead (attributable to this cancer dx)	Alive or dead due to cancer	2	1	Untreat
16874033	2020	58	Male	White	Distant	Yes	Yes	Yes	4	Dead	Dead (attributable to this cancer dx)	Alive or dead due to cancer	4	1	Surgery+RT+CT
16877498	2020	67	Male	White	Distant	No	Yes	Yes	7	Dead	Dead (attributable to this cancer dx)	Alive or dead due to cancer	7	1	RT+CT
16890680	2020	64	Female	White	Distant	No	Yes	Yes	4	Dead	Dead (attributable to this cancer dx)	Alive or dead due to cancer	4	1	RT+CT
16914301	2021	83	Female	White	Regional	Yes	Yes	Yes	9	Alive	Alive or dead of other cause	Alive or dead due to cancer	9	0	Surgery+RT+CT
16948277	2021	88	Female	White	Regional	Yes	Yes	No	1	Alive	Alive or dead of other cause	Alive or dead due to cancer	1	0	Surgery+RT
19983016	2000	67	Male	White	Distant	Yes	No	Yes	13	Dead	Dead (attributable to this cancer dx)	Alive or dead due to cancer	13	1	Surgery+CT
19983681	2000	49	Female	White	Distant	Yes	Yes	Yes	3	Dead	Dead (attributable to this cancer dx)	Alive or dead due to cancer	3	1	Surgery+RT+CT
19986271	2000	64	Female	White	Distant	Yes	Yes	Yes	3	Dead	Alive or dead of other cause	Dead (attributable to causes other than this cancer dx)	3	1	Surgery+RT+CT
19988726	2000	81	Male	White	Distant	Yes	Yes	No	3	Dead	Dead (attributable to this cancer dx)	Alive or dead due to cancer	3	1	Surgery+RT
20022231	2003	72	Male	White	Distant	Yes	Yes	Yes	31	Dead	Dead (attributable to this cancer dx)	Alive or dead due to cancer	31	1	Surgery+RT+CT
20041712	2004	62	Male	White	Distant	Yes	Yes	Yes	7	Dead	Dead (attributable to this cancer dx)	Alive or dead due to cancer	7	1	Surgery+RT+CT
20057953	2005	51	Female	White	Regional	Yes	Yes	Yes	67	Dead	Dead (attributable to this cancer dx)	Alive or dead due to cancer	67	1	Surgery+RT+CT
20123113	2002	58	Female	Other/unknown	Distant	No	Yes	No	2	Dead	Dead (attributable to this cancer dx)	Alive or dead due to cancer	2	1	Only RT
20137386	2007	52	Male	White	Distant	Yes	Yes	Yes	7	Dead	Dead (attributable to this cancer dx)	Alive or dead due to cancer	7	1	Surgery+RT+CT
20169420	2010	64	Male	White	Distant	Yes	Yes	Yes	107	Dead	Alive or dead of other cause	Dead (attributable to causes other than this cancer dx)	107	1	Surgery+RT+CT
20246928	2013	69	Female	White	Distant	Yes	Yes	Yes	3	Dead	Dead (attributable to this cancer dx)	Alive or dead due to cancer	3	1	Surgery+RT+CT
20252469	2013	63	Male	White	Distant	Yes	Yes	Yes	9	Dead	Dead (attributable to this cancer dx)	Alive or dead due to cancer	9	1	Surgery+RT+CT
20255884	2013	68	Male	White	Distant	No	Yes	Yes	2	Dead	Dead (attributable to this cancer dx)	Alive or dead due to cancer	2	1	RT+CT
20262749	2014	75	Female	White	Regional	No	Yes	No	3	Dead	Dead (attributable to this cancer dx)	Alive or dead due to cancer	3	1	Only RT
20287964	2015	69	Male	White	Distant	Yes	Yes	No	5	Dead	Dead (attributable to this cancer dx)	Alive or dead due to cancer	5	1	Surgery+RT
20314463	2017	78	Male	White	Distant	No	Yes	No	1	Dead	Dead (attributable to this cancer dx)	Alive or dead due to cancer	1	1	Only RT
20321709	2017	76	Female	White	Distant	Yes	Yes	Yes	11	Dead	Dead (attributable to this cancer dx)	Alive or dead due to cancer	11	1	Surgery+RT+CT
20332916	2017	60	Female	White	Distant	No	Yes	Yes	2	Dead	Dead (attributable to this cancer dx)	Alive or dead due to cancer	2	1	RT+CT
20335770	2017	61	Female	White	Regional	Yes	Yes	Yes	10	Dead	Dead (attributable to this cancer dx)	Alive or dead due to cancer	10	1	Surgery+RT+CT
20339580	2017	81	Male	White	Distant	No	Yes	No	2	Dead	Dead (attributable to this cancer dx)	Alive or dead due to cancer	2	1	Only RT
20360219	2018	65	Female	White	Regional	No	Yes	Yes	24	Dead	Dead (attributable to this cancer dx)	Alive or dead due to cancer	24	1	RT+CT
20360697	2018	56	Male	White	Distant	Yes	No	No	5	Dead	Dead (attributable to this cancer dx)	Alive or dead due to cancer	5	1	Only Surgery
20361434	2018	55	Female	White	Regional	Yes	Yes	Yes	3	Dead	Dead (attributable to this cancer dx)	Alive or dead due to cancer	3	1	Surgery+RT+CT
20379262	2020	60	Female	White	Distant	No	Yes	Yes	3	Dead	Dead (attributable to this cancer dx)	Alive or dead due to cancer	3	1	RT+CT
20383371	2020	65	Male	White	Regional	Yes	Yes	Yes	21	Alive	Alive or dead of other cause	Alive or dead due to cancer	21	0	Surgery+RT+CT
20388925	2019	68	Female	White	Regional	No	No	No	8	Dead	Dead (attributable to this cancer dx)	Alive or dead due to cancer	8	1	Untreat
20424255	2020	63	Male	White	Regional	Yes	Yes	Yes	13	Alive	Alive or dead of other cause	Alive or dead due to cancer	13	0	Surgery+RT+CT
20430169	2020	66	Female	White	Distant	Yes	Yes	Yes	17	Alive	Alive or dead of other cause	Alive or dead due to cancer	17	0	Surgery+RT+CT
20460673	2021	54	Male	White	Regional	Yes	No	Yes	3	Dead	Dead (attributable to this cancer dx)	Alive or dead due to cancer	3	1	Surgery+CT
21810462	2000	72	Male	White	Distant	No	Yes	Yes	4	Dead	Dead (attributable to this cancer dx)	Alive or dead due to cancer	4	1	RT+CT
21880501	2004	55	Female	Black	Distant	No	Yes	Yes	1	Dead	Dead (attributable to this cancer dx)	Alive or dead due to cancer	1	1	RT+CT
21893035	2004	78	Female	White	Distant	Yes	Yes	No	6	Dead	Dead (attributable to this cancer dx)	Alive or dead due to cancer	6	1	Surgery+RT
21925077	2006	61	Male	White	Distant	No	Yes	No	1	Dead	Dead (attributable to this cancer dx)	Alive or dead due to cancer	1	1	Only RT
21992322	2009	53	Female	White	Distant	No	Yes	Yes	3	Dead	Dead (attributable to this cancer dx)	Alive or dead due to cancer	3	1	RT+CT
22057716	2011	26	Male	Black	Distant	Yes	Yes	Yes	22	Dead	Dead (attributable to this cancer dx)	Alive or dead due to cancer	22	1	Surgery+RT+CT
22089444	2012	67	Male	Black	Distant	No	No	No	8	Dead	Dead (attributable to this cancer dx)	Alive or dead due to cancer	8	1	Untreat
22091815	2012	64	Female	Black	Regional	Yes	Yes	Yes	3	Dead	Dead (attributable to this cancer dx)	Alive or dead due to cancer	3	1	Surgery+RT+CT
22094317	2012	55	Female	White	Distant	Yes	Yes	Yes	5	Dead	Dead (attributable to this cancer dx)	Alive or dead due to cancer	5	1	Surgery+RT+CT
22153730	2014	60	Female	Black	Distant	No	Yes	Yes	7	Dead	Dead (attributable to this cancer dx)	Alive or dead due to cancer	7	1	RT+CT
22166265	2015	68	Female	Black	Distant	No	No	No	1	Dead	Dead (attributable to this cancer dx)	Alive or dead due to cancer	1	1	Untreat
22192999	2016	71	Female	White	Distant	No	Yes	No	1	Dead	Dead (attributable to this cancer dx)	Alive or dead due to cancer	1	1	Only RT
22210120	2017	58	Male	White	Distant	Yes	Yes	Yes	12	Dead	Dead (attributable to this cancer dx)	Alive or dead due to cancer	12	1	Surgery+RT+CT
22212374	2016	66	Male	Black	Distant	Yes	Yes	Yes	1	Dead	Dead (attributable to this cancer dx)	Alive or dead due to cancer	1	1	Surgery+RT+CT
22267780	2018	58	Female	Black	Distant	Yes	Yes	Yes	9	Dead	Dead (attributable to this cancer dx)	Alive or dead due to cancer	9	1	Surgery+RT+CT
22279897	2018	73	Female	White	Distant	No	No	No	2	Dead	Dead (attributable to this cancer dx)	Alive or dead due to cancer	2	1	Untreat
22285282	2019	74	Female	Other/unknown	Regional	No	Yes	Yes	4	Dead	Dead (attributable to this cancer dx)	Alive or dead due to cancer	4	1	RT+CT
22287307	2019	82	Male	Black	Distant	No	No	No	4	Dead	Dead (attributable to this cancer dx)	Alive or dead due to cancer	4	1	Untreat
22294858	2019	52	Male	White	Distant	No	Yes	Yes	16	Dead	Dead (attributable to this cancer dx)	Alive or dead due to cancer	16	1	RT+CT
22308189	2019	65	Male	White	Regional	Yes	Yes	Yes	28	Alive	Alive or dead of other cause	Alive or dead due to cancer	28	0	Surgery+RT+CT
22314359	2019	70	Female	White	Distant	No	Yes	Yes	5	Dead	Dead (attributable to this cancer dx)	Alive or dead due to cancer	5	1	RT+CT
22322226	2020	80	Female	Black	Distant	No	No	No	1	Dead	Dead (attributable to this cancer dx)	Alive or dead due to cancer	1	1	Untreat
22342963	2021	69	Male	White	Distant	No	No	No	2	Dead	Dead (attributable to this cancer dx)	Alive or dead due to cancer	2	1	Untreat
24055645	2003	54	Male	Other/unknown	Distant	Yes	Yes	Yes	3	Dead	Dead (missing/unknown COD)	Dead (missing/unknown COD)	3	1	Surgery+RT+CT
24131927	2001	58	Male	Black	Distant	No	Yes	Yes	3	Dead	Dead (attributable to this cancer dx)	Alive or dead due to cancer	3	1	RT+CT
24143078	2001	45	Male	Black	Distant	No	No	Yes	6	Dead	Dead (attributable to this cancer dx)	Alive or dead due to cancer	6	1	Only CT
24164424	2003	57	Female	Black	Distant	Yes	No	Yes	2	Dead	Dead (attributable to this cancer dx)	Alive or dead due to cancer	2	1	Surgery+CT
24167064	2004	62	Female	White	Distant	Yes	No	Yes	3	Dead	Dead (attributable to this cancer dx)	Alive or dead due to cancer	3	1	Surgery+CT
24184035	2003	80	Female	Other/unknown	Distant	Yes	Yes	No	2	Dead	Dead (attributable to this cancer dx)	Alive or dead due to cancer	2	1	Surgery+RT
24222041	2006	76	Male	Other/unknown	Distant	No	Yes	Yes	15	Dead	Dead (attributable to this cancer dx)	Alive or dead due to cancer	15	1	RT+CT
24245058	2007	71	Male	White	Regional	Yes	Yes	Yes	4	Dead	Dead (attributable to this cancer dx)	Alive or dead due to cancer	4	1	Surgery+RT+CT
24261915	2008	80	Female	Other/unknown	Localized	No	No	No	1	Dead	Dead (attributable to this cancer dx)	Alive or dead due to cancer	1	1	Untreat
24277787	2009	51	Male	White	Distant	Yes	Yes	No	2	Dead	Dead (attributable to this cancer dx)	Alive or dead due to cancer	2	1	Surgery+RT
24310288	2010	88	Female	Other/unknown	Distant	Yes	No	No	1	Dead	Dead (attributable to this cancer dx)	Alive or dead due to cancer	1	1	Only Surgery
24312124	2010	72	Female	Black	Distant	No	No	No	1	Dead	Dead (attributable to this cancer dx)	Alive or dead due to cancer	1	1	Untreat
24338671	2011	67	Female	White	Distant	No	Yes	Yes	1	Dead	Dead (attributable to this cancer dx)	Alive or dead due to cancer	1	1	RT+CT
24405001	2015	65	Female	Other/unknown	Distant	Yes	Yes	Yes	7	Dead	Dead (attributable to this cancer dx)	Alive or dead due to cancer	7	1	Surgery+RT+CT
24406084	2015	70	Female	White	Regional	Yes	Yes	Yes	9	Dead	Dead (attributable to this cancer dx)	Alive or dead due to cancer	9	1	Surgery+RT+CT
24427406	2016	46	Female	Black	Distant	Yes	Yes	No	2	Dead	Dead (attributable to this cancer dx)	Alive or dead due to cancer	2	1	Surgery+RT
24430257	2016	86	Female	White	Distant	No	No	Yes	1	Dead	Dead (attributable to this cancer dx)	Alive or dead due to cancer	1	1	Only CT
24439997	2017	66	Male	White	Regional	No	Yes	Yes	4	Dead	Dead (attributable to this cancer dx)	Alive or dead due to cancer	4	1	RT+CT
24447903	2016	57	Female	White	Regional	Yes	Yes	No	6	Dead	Dead (attributable to this cancer dx)	Alive or dead due to cancer	6	1	Surgery+RT
24459586	2017	83	Male	White	Distant	No	Yes	No	4	Dead	Dead (attributable to this cancer dx)	Alive or dead due to cancer	4	1	Only RT
24504124	2020	50	Female	White	Regional	No	No	Yes	20	Alive	Alive or dead of other cause	Alive or dead due to cancer	20	0	Only CT
24534348	2021	67	Female	White	Regional	No	Yes	Yes	4	Alive	Alive or dead of other cause	Alive or dead due to cancer	4	0	RT+CT
24535569	2021	83	Female	White	Regional	Yes	Yes	No	3	Alive	Alive or dead of other cause	Alive or dead due to cancer	3	0	Surgery+RT
26409839	2002	78	Female	White	Distant	No	Yes	Yes	8	Dead	Dead (attributable to this cancer dx)	Alive or dead due to cancer	8	1	RT+CT
26432630	2002	51	Female	White	Regional	Yes	Yes	No	20	Dead	Dead (attributable to this cancer dx)	Alive or dead due to cancer	20	1	Surgery+RT
26479184	2000	72	Female	White	Distant	No	Yes	Yes	6	Dead	Dead (attributable to this cancer dx)	Alive or dead due to cancer	6	1	RT+CT
26488463	2000	66	Female	White	Distant	No	No	No	1	Dead	Dead (attributable to this cancer dx)	Alive or dead due to cancer	1	1	Untreat
26498023	2001	75	Female	White	Distant	No	Yes	Yes	7	Dead	Dead (attributable to this cancer dx)	Alive or dead due to cancer	7	1	RT+CT
26532257	2000	72	Female	Other/unknown	Regional	No	Yes	Yes	4	Dead	Alive or dead of other cause	Dead (attributable to causes other than this cancer dx)	4	1	RT+CT
26564717	2002	79	Male	White	Distant	Yes	No	No	1	Dead	Dead (attributable to this cancer dx)	Alive or dead due to cancer	1	1	Only Surgery
26610199	2002	63	Female	White	Regional	Yes	Yes	Yes	18	Dead	Dead (attributable to this cancer dx)	Alive or dead due to cancer	18	1	Surgery+RT+CT
26614159	2002	71	Female	Other/unknown	Regional	Yes	No	No	25	Dead	Dead (missing/unknown COD)	Dead (missing/unknown COD)	25	1	Only Surgery
26620712	2003	82	Male	White	Distant	Yes	No	No	1	Dead	Dead (attributable to this cancer dx)	Alive or dead due to cancer	1	1	Only Surgery
26646979	2002	47	Male	White	Distant	Yes	Yes	Yes	37	Alive	Alive or dead of other cause	Alive or dead due to cancer	37	0	Surgery+RT+CT
26656130	2002	58	Male	White	Distant	No	No	No	1	Dead	Dead (attributable to this cancer dx)	Alive or dead due to cancer	1	1	Untreat
26672993	2003	47	Male	White	Distant	No	Yes	Yes	3	Dead	Dead (attributable to this cancer dx)	Alive or dead due to cancer	3	1	RT+CT
26675191	2003	63	Male	White	Distant	No	Yes	No	2	Dead	Dead (attributable to this cancer dx)	Alive or dead due to cancer	2	1	Only RT
26698109	2003	66	Male	White	Distant	Yes	Yes	Yes	2	Dead	Dead (attributable to this cancer dx)	Alive or dead due to cancer	2	1	Surgery+RT+CT
26704742	2004	45	Female	Black	Distant	Yes	No	No	8	Dead	Dead (attributable to this cancer dx)	Alive or dead due to cancer	8	1	Only Surgery
26711769	2004	58	Female	White	Distant	No	No	Yes	1	Dead	Dead (attributable to this cancer dx)	Alive or dead due to cancer	1	1	Only CT
26741600	2004	80	Female	White	Distant	No	Yes	Yes	1	Dead	Dead (attributable to this cancer dx)	Alive or dead due to cancer	1	1	RT+CT
26745637	2004	80	Male	Other/unknown	Regional	No	Yes	Yes	9	Dead	Dead (attributable to this cancer dx)	Alive or dead due to cancer	9	1	RT+CT
26779210	2005	59	Female	Other/unknown	Distant	Yes	No	No	4	Dead	Dead (missing/unknown COD)	Dead (missing/unknown COD)	4	1	Only Surgery
26820632	2005	74	Female	White	Distant	Yes	Yes	Yes	13	Dead	Dead (attributable to this cancer dx)	Alive or dead due to cancer	13	1	Surgery+RT+CT
26842403	2006	75	Female	White	Regional	No	No	No	2	Dead	Dead (attributable to this cancer dx)	Alive or dead due to cancer	2	1	Untreat
26895304	2006	90+	Female	White	Localized	Yes	No	No	1	Dead	Dead (attributable to this cancer dx)	Alive or dead due to cancer	1	1	Only Surgery
26932765	2007	82	Female	White	Distant	No	Yes	Yes	5	Dead	Dead (attributable to this cancer dx)	Alive or dead due to cancer	5	1	RT+CT
26950196	2007	60	Male	White	Localized	Yes	Yes	No	2	Dead	Dead (attributable to this cancer dx)	Alive or dead due to cancer	2	1	Surgery+RT
26969021	2008	89	Female	White	Regional	Yes	No	No	1	Dead	Dead (attributable to this cancer dx)	Alive or dead due to cancer	1	1	Only Surgery
27017367	2008	71	Male	White	Regional	No	Yes	No	2	Dead	Dead (missing/unknown COD)	Dead (missing/unknown COD)	2	1	Only RT
27040002	2008	53	Male	White	Distant	Yes	No	No	4	Dead	Dead (attributable to this cancer dx)	Alive or dead due to cancer	4	1	Only Surgery
27064863	2008	66	Female	Other/unknown	Distant	No	No	No	2	Dead	Dead (missing/unknown COD)	Dead (missing/unknown COD)	2	1	Untreat
27072788	2009	61	Female	Other/unknown	Distant	No	No	Yes	11	Dead	Dead (attributable to this cancer dx)	Alive or dead due to cancer	11	1	Only CT
27081004	2009	71	Female	White	Distant	No	No	No	1	Dead	Alive or dead of other cause	Dead (attributable to causes other than this cancer dx)	1	1	Untreat
27092212	2009	68	Male	White	Localized	Yes	Yes	Yes	151	Alive	Alive or dead of other cause	Alive or dead due to cancer	151	0	Surgery+RT+CT
27097687	2009	72	Female	White	Distant	No	Yes	No	8	Dead	Dead (attributable to this cancer dx)	Alive or dead due to cancer	8	1	Only RT
27137203	2010	56	Male	White	Distant	Yes	Yes	Yes	4	Dead	Dead (attributable to this cancer dx)	Alive or dead due to cancer	4	1	Surgery+RT+CT
27137592	2010	51	Male	White	Distant	No	Yes	No	2	Dead	Dead (attributable to this cancer dx)	Alive or dead due to cancer	2	1	Only RT
27138490	2010	47	Female	Other/unknown	Distant	Yes	No	No	1	Dead	Dead (attributable to this cancer dx)	Alive or dead due to cancer	1	1	Only Surgery
27153104	2010	82	Female	White	Distant	Yes	No	Yes	7	Dead	Dead (attributable to this cancer dx)	Alive or dead due to cancer	7	1	Surgery+CT
27190827	2011	64	Male	White	Distant	No	Yes	Yes	6	Dead	Dead (attributable to this cancer dx)	Alive or dead due to cancer	6	1	RT+CT
27194906	2010	70	Female	White	Distant	Yes	No	No	4	Dead	Dead (attributable to this cancer dx)	Alive or dead due to cancer	4	1	Only Surgery
27197122	2010	55	Male	White	Localized	No	Yes	Yes	1	Dead	Dead (attributable to this cancer dx)	Alive or dead due to cancer	1	1	RT+CT
27211552	2010	74	Female	White	Distant	No	No	No	1	Dead	Dead (attributable to this cancer dx)	Alive or dead due to cancer	1	1	Untreat
27220126	2011	73	Male	Other/unknown	Distant	Yes	No	No	2	Dead	Dead (attributable to this cancer dx)	Alive or dead due to cancer	2	1	Only Surgery
27254259	2011	80	Male	White	Distant	Yes	No	No	8	Dead	Dead (attributable to this cancer dx)	Alive or dead due to cancer	8	1	Only Surgery
27256974	2011	74	Female	White	Distant	Yes	Yes	Yes	2	Dead	Dead (attributable to this cancer dx)	Alive or dead due to cancer	2	1	Surgery+RT+CT
27289641	2012	69	Female	White	Distant	No	No	No	1	Dead	Dead (attributable to this cancer dx)	Alive or dead due to cancer	1	1	Untreat
27313891	2012	66	Male	Black	Distant	No	Yes	No	5	Dead	Dead (attributable to this cancer dx)	Alive or dead due to cancer	5	1	Only RT
27319276	2012	80	Female	Other/unknown	Regional	No	No	No	3	Dead	Dead (attributable to this cancer dx)	Alive or dead due to cancer	3	1	Untreat
27328542	2012	45	Male	White	Distant	Yes	Yes	Yes	7	Dead	Dead (attributable to this cancer dx)	Alive or dead due to cancer	7	1	Surgery+RT+CT
27335811	2012	76	Female	White	Distant	Yes	No	No	7	Dead	Dead (attributable to this cancer dx)	Alive or dead due to cancer	7	1	Only Surgery
27345333	2013	89	Male	White	Distant	No	No	No	1	Dead	Dead (attributable to this cancer dx)	Alive or dead due to cancer	1	1	Untreat
27345732	2012	80	Male	White	Distant	Yes	No	No	1	Dead	Dead (attributable to this cancer dx)	Alive or dead due to cancer	1	1	Only Surgery
27346130	2013	77	Female	White	Distant	No	No	No	1	Dead	Dead (attributable to this cancer dx)	Alive or dead due to cancer	1	1	Untreat
27348318	2013	82	Female	White	Regional	Yes	No	No	8	Dead	Dead (attributable to this cancer dx)	Alive or dead due to cancer	8	1	Only Surgery
27355672	2012	84	Male	White	Regional	Yes	No	No	6	Dead	Dead (attributable to this cancer dx)	Alive or dead due to cancer	6	1	Only Surgery
27356872	2013	66	Male	White	Distant	No	Yes	Yes	4	Dead	Dead (attributable to this cancer dx)	Alive or dead due to cancer	4	1	RT+CT
27364036	2013	88	Female	White	Distant	No	No	Yes	2	Dead	Dead (attributable to this cancer dx)	Alive or dead due to cancer	2	1	Only CT
27364179	2013	72	Male	Other/unknown	Distant	Yes	Yes	Yes	2	Dead	Dead (attributable to this cancer dx)	Alive or dead due to cancer	2	1	Surgery+RT+CT
27376338	2013	75	Female	Other/unknown	Regional	Yes	No	No	7	Alive	Alive or dead of other cause	Alive or dead due to cancer	7	0	Only Surgery
27387661	2013	64	Female	White	Distant	No	Yes	Yes	8	Dead	Dead (attributable to this cancer dx)	Alive or dead due to cancer	8	1	RT+CT
27392392	2013	52	Female	Other/unknown	Distant	No	No	No	1	Dead	Dead (attributable to this cancer dx)	Alive or dead due to cancer	1	1	Untreat
27403636	2013	90+	Female	White	Distant	No	Yes	No	1	Dead	Dead (attributable to this cancer dx)	Alive or dead due to cancer	1	1	Only RT
27413113	2014	81	Male	White	Regional	No	No	No	4	Dead	Dead (attributable to this cancer dx)	Alive or dead due to cancer	4	1	Untreat
27418095	2014	57	Male	White	Distant	No	Yes	Yes	4	Dead	Dead (attributable to this cancer dx)	Alive or dead due to cancer	4	1	RT+CT
27433160	2013	71	Female	White	Distant	No	Yes	Yes	2	Dead	Dead (attributable to this cancer dx)	Alive or dead due to cancer	2	1	RT+CT
27454517	2014	76	Female	Black	Regional	Yes	No	No	5	Dead	Alive or dead of other cause	Dead (attributable to causes other than this cancer dx)	5	1	Only Surgery
27474323	2014	52	Female	White	Distant	No	No	No	8	Dead	Dead (attributable to this cancer dx)	Alive or dead due to cancer	8	1	Untreat
27474961	2014	76	Male	Black	Distant	Yes	No	Yes	2	Dead	Dead (attributable to this cancer dx)	Alive or dead due to cancer	2	1	Surgery+CT
27477681	2014	68	Female	White	Distant	No	Yes	Yes	6	Dead	Dead (attributable to this cancer dx)	Alive or dead due to cancer	6	1	RT+CT
27488881	2015	78	Female	White	Distant	No	Yes	No	1	Dead	Dead (attributable to this cancer dx)	Alive or dead due to cancer	1	1	Only RT
27511345	2015	71	Female	White	Distant	No	Yes	Yes	4	Dead	Dead (attributable to this cancer dx)	Alive or dead due to cancer	4	1	RT+CT
27537293	2014	78	Female	White	Distant	Yes	Yes	Yes	2	Dead	Dead (attributable to this cancer dx)	Alive or dead due to cancer	2	1	Surgery+RT+CT
27541558	2015	72	Female	White	Distant	Yes	No	No	1	Dead	Dead (attributable to this cancer dx)	Alive or dead due to cancer	1	1	Only Surgery
27547127	2015	63	Male	White	Distant	Yes	No	Yes	1	Dead	Dead (attributable to this cancer dx)	Alive or dead due to cancer	1	1	Surgery+CT
27563212	2015	67	Male	White	Distant	Yes	Yes	Yes	4	Dead	Dead (attributable to this cancer dx)	Alive or dead due to cancer	4	1	Surgery+RT+CT
27569763	2016	62	Male	White	Distant	Yes	Yes	Yes	11	Dead	Dead (attributable to this cancer dx)	Alive or dead due to cancer	11	1	Surgery+RT+CT
27572590	2016	75	Female	White	Distant	No	Yes	Yes	1	Dead	Dead (attributable to this cancer dx)	Alive or dead due to cancer	1	1	RT+CT
27579717	2016	57	Male	White	Distant	Yes	No	No	1	Dead	Dead (attributable to this cancer dx)	Alive or dead due to cancer	1	1	Only Surgery
27585205	2016	64	Female	White	Distant	Yes	Yes	Yes	1	Dead	Dead (attributable to this cancer dx)	Alive or dead due to cancer	1	1	Surgery+RT+CT
27606435	2016	87	Female	White	Localized	Yes	Yes	No	3	Dead	Alive or dead of other cause	Dead (attributable to causes other than this cancer dx)	3	1	Surgery+RT
27608461	2016	52	Male	White	Regional	Yes	Yes	Yes	17	Dead	Dead (attributable to this cancer dx)	Alive or dead due to cancer	17	1	Surgery+RT+CT
27626927	2016	78	Female	White	Regional	Yes	Yes	Yes	60	Alive	Alive or dead of other cause	Alive or dead due to cancer	60	0	Surgery+RT+CT
27634594	2017	64	Male	White	Regional	Yes	Yes	Yes	7	Dead	Dead (attributable to this cancer dx)	Alive or dead due to cancer	7	1	Surgery+RT+CT
27635110	2017	80	Female	Other/unknown	Distant	No	No	No	1	Dead	Dead (attributable to this cancer dx)	Alive or dead due to cancer	1	1	Untreat
27642194	2017	86	Male	White	Regional	No	No	No	1	Dead	Dead (attributable to this cancer dx)	Alive or dead due to cancer	1	1	Untreat
27681854	2017	60	Female	White	Distant	No	No	No	2	Dead	Dead (attributable to this cancer dx)	Alive or dead due to cancer	2	1	Untreat
27684724	2017	62	Female	White	Distant	Yes	No	No	2	Dead	Dead (attributable to this cancer dx)	Alive or dead due to cancer	2	1	Only Surgery
27703111	2017	61	Female	White	Regional	Yes	Yes	Yes	54	Alive	Alive or dead of other cause	Alive or dead due to cancer	54	0	Surgery+RT+CT
27707645	2017	78	Male	White	Distant	No	Yes	Yes	9	Dead	Dead (attributable to this cancer dx)	Alive or dead due to cancer	9	1	RT+CT
27723178	2017	67	Male	White	Distant	Yes	Yes	Yes	51	Alive	Alive or dead of other cause	Alive or dead due to cancer	51	0	Surgery+RT+CT
27723457	2017	72	Female	Other/unknown	Regional	Yes	No	No	16	Dead	Dead (attributable to this cancer dx)	Alive or dead due to cancer	16	1	Only Surgery
27749269	2018	67	Male	White	Regional	Yes	No	Yes	4	Dead	Dead (attributable to this cancer dx)	Alive or dead due to cancer	4	1	Surgery+CT
27752164	2018	54	Female	White	Distant	Yes	Yes	Yes	2	Dead	Dead (attributable to this cancer dx)	Alive or dead due to cancer	2	1	Surgery+RT+CT
27759884	2018	73	Female	White	Distant	No	Yes	Yes	4	Dead	Dead (attributable to this cancer dx)	Alive or dead due to cancer	4	1	RT+CT
27775166	2018	57	Female	Other/unknown	Regional	Yes	Yes	Yes	43	Alive	Alive or dead of other cause	Alive or dead due to cancer	43	0	Surgery+RT+CT
27781461	2018	81	Male	White	Distant	No	No	No	6	Dead	Dead (attributable to this cancer dx)	Alive or dead due to cancer	6	1	Untreat
27790632	2018	71	Male	White	Distant	No	No	Yes	5	Dead	Dead (attributable to this cancer dx)	Alive or dead due to cancer	5	1	Only CT
27831311	2019	78	Male	White	Distant	No	No	No	2	Dead	Dead (attributable to this cancer dx)	Alive or dead due to cancer	2	1	Untreat
27849012	2019	75	Male	Black	Distant	No	Yes	Yes	5	Dead	Alive or dead of other cause	Dead (attributable to causes other than this cancer dx)	5	1	RT+CT
27853271	2019	72	Female	Other/unknown	Distant	Yes	Yes	No	2	Dead	Dead (attributable to this cancer dx)	Alive or dead due to cancer	2	1	Surgery+RT
27857498	2018	55	Male	White	Distant	Yes	No	Yes	18	Alive	Alive or dead of other cause	Alive or dead due to cancer	18	0	Surgery+CT
27863093	2019	75	Female	White	Distant	Yes	No	No	2	Dead	Dead (attributable to this cancer dx)	Alive or dead due to cancer	2	1	Only Surgery
27866328	2019	40	Female	White	Distant	Yes	Yes	Yes	3	Dead	Dead (attributable to this cancer dx)	Alive or dead due to cancer	3	1	Surgery+RT+CT
27915802	2020	76	Female	White	Regional	Yes	No	No	4	Dead	Dead (attributable to this cancer dx)	Alive or dead due to cancer	4	1	Only Surgery
27953211	2021	73	Female	Other/unknown	Regional	Yes	No	No	4	Dead	Dead (attributable to this cancer dx)	Alive or dead due to cancer	4	1	Only Surgery
27970342	2021	65	Female	White	Regional	Yes	Yes	No	2	Dead	Dead (attributable to this cancer dx)	Alive or dead due to cancer	2	1	Surgery+RT
27972664	2021	79	Female	White	Distant	No	No	No	5	Dead	Dead (missing/unknown COD)	Dead (missing/unknown COD)	5	1	Untreat
27973894	2021	68	Female	Other/unknown	Distant	Yes	No	No	1	Dead	Dead (attributable to this cancer dx)	Alive or dead due to cancer	1	1	Only Surgery
27978311	2021	74	Male	White	Distant	No	Yes	Yes	3	Alive	Alive or dead of other cause	Alive or dead due to cancer	3	0	RT+CT
28001612	2021	71	Male	White	Distant	No	No	No	3	Alive	Alive or dead of other cause	Alive or dead due to cancer	3	0	Untreat
28025840	2021	55	Male	White	Distant	Yes	Yes	Yes	8	Alive	Alive or dead of other cause	Alive or dead due to cancer	8	0	Surgery+RT+CT
31981634	2017	78	Female	White	Distant	Yes	Yes	No	4	Dead	Dead (attributable to this cancer dx)	Alive or dead due to cancer	4	1	Surgery+RT
32271516	2001	63	Female	White	Localized	Yes	Yes	No	5	Dead	Dead (attributable to this cancer dx)	Alive or dead due to cancer	5	1	Surgery+RT
32587333	2000	67	Female	White	Regional	No	Yes	Yes	1	Dead	Dead (attributable to this cancer dx)	Alive or dead due to cancer	1	1	RT+CT
33062895	2000	58	Female	Other/unknown	Distant	Yes	Yes	No	1	Dead	Dead (attributable to this cancer dx)	Alive or dead due to cancer	1	1	Surgery+RT
33189728	2001	62	Male	White	Regional	Yes	No	Yes	1	Dead	Dead (attributable to this cancer dx)	Alive or dead due to cancer	1	1	Surgery+CT
33302101	2002	78	Male	White	Distant	Yes	Yes	No	7	Dead	Dead (attributable to this cancer dx)	Alive or dead due to cancer	7	1	Surgery+RT
33844199	2000	52	Female	Other/unknown	Distant	No	Yes	No	2	Dead	Dead (attributable to this cancer dx)	Alive or dead due to cancer	2	1	Only RT
33918405	2001	76	Female	White	Distant	Yes	No	No	9	Dead	Dead (attributable to this cancer dx)	Alive or dead due to cancer	9	1	Only Surgery
33922376	2001	83	Female	White	Regional	Yes	Yes	No	3	Dead	Dead (attributable to this cancer dx)	Alive or dead due to cancer	3	1	Surgery+RT
34024394	2003	71	Male	White	Distant	No	Yes	Yes	4	Dead	Dead (attributable to this cancer dx)	Alive or dead due to cancer	4	1	RT+CT
34034413	2003	59	Female	White	Regional	Yes	No	Yes	37	Dead	Dead (attributable to this cancer dx)	Alive or dead due to cancer	37	1	Surgery+CT
34087997	2003	73	Female	White	Distant	Yes	Yes	No	211	Dead	Alive or dead of other cause	Dead (attributable to causes other than this cancer dx)	211	1	Surgery+RT
34171887	2004	74	Male	White	Distant	No	Yes	Yes	2	Dead	Dead (attributable to this cancer dx)	Alive or dead due to cancer	2	1	RT+CT
34181791	2003	52	Male	White	Distant	Yes	No	Yes	4	Dead	Dead (attributable to this cancer dx)	Alive or dead due to cancer	4	1	Surgery+CT
34226970	2004	57	Male	White	Distant	Yes	No	No	1	Dead	Alive or dead of other cause	Dead (attributable to causes other than this cancer dx)	1	1	Only Surgery
34258180	2004	53	Female	White	Regional	Yes	Yes	Yes	209	Alive	Alive or dead of other cause	Alive or dead due to cancer	209	0	Surgery+RT+CT
34270729	2004	67	Female	Other/unknown	Regional	No	Yes	Yes	7	Dead	Dead (attributable to this cancer dx)	Alive or dead due to cancer	7	1	RT+CT
34325940	2005	69	Female	White	Distant	Yes	Yes	No	2	Dead	Dead (attributable to this cancer dx)	Alive or dead due to cancer	2	1	Surgery+RT
34388260	2005	68	Female	White	Distant	Yes	Yes	Yes	32	Dead	Dead (attributable to this cancer dx)	Alive or dead due to cancer	32	1	Surgery+RT+CT
34433535	2005	57	Female	White	Localized	Yes	No	No	203	Alive	Alive or dead of other cause	Alive or dead due to cancer	203	0	Only Surgery
34446299	2005	77	Female	Other/unknown	Localized	Yes	No	No	9	Dead	Dead (attributable to this cancer dx)	Alive or dead due to cancer	9	1	Only Surgery
34446606	2005	57	Female	Other/unknown	Regional	Yes	Yes	Yes	3	Dead	Dead (attributable to this cancer dx)	Alive or dead due to cancer	3	1	Surgery+RT+CT
34472291	2005	58	Female	Other/unknown	Distant	Yes	Yes	Yes	2	Dead	Dead (attributable to this cancer dx)	Alive or dead due to cancer	2	1	Surgery+RT+CT
34506337	2006	67	Female	White	Distant	Yes	No	No	1	Dead	Dead (attributable to this cancer dx)	Alive or dead due to cancer	1	1	Only Surgery
34539903	2006	77	Male	Other/unknown	Distant	Yes	No	No	4	Dead	Dead (attributable to this cancer dx)	Alive or dead due to cancer	4	1	Only Surgery
34569217	2006	81	Female	White	Distant	Yes	Yes	Yes	7	Dead	Dead (attributable to this cancer dx)	Alive or dead due to cancer	7	1	Surgery+RT+CT
34592340	2005	71	Female	White	Regional	Yes	No	No	4	Dead	Dead (attributable to this cancer dx)	Alive or dead due to cancer	4	1	Only Surgery
34598081	2006	63	Female	White	Distant	Yes	Yes	Yes	13	Dead	Dead (attributable to this cancer dx)	Alive or dead due to cancer	13	1	Surgery+RT+CT
34621955	2006	77	Female	Other/unknown	Distant	No	Yes	Yes	8	Dead	Dead (attributable to this cancer dx)	Alive or dead due to cancer	8	1	RT+CT
34657724	2007	84	Female	White	Regional	No	No	No	2	Dead	Dead (attributable to this cancer dx)	Alive or dead due to cancer	2	1	Untreat
34702345	2007	56	Male	White	Regional	No	No	Yes	174	Alive	Alive or dead of other cause	Alive or dead due to cancer	174	0	Only CT
34724581	2007	78	Female	Other/unknown	Regional	No	Yes	Yes	5	Dead	Dead (attributable to this cancer dx)	Alive or dead due to cancer	5	1	RT+CT
34727838	2006	83	Female	White	Distant	No	Yes	No	8	Dead	Dead (attributable to this cancer dx)	Alive or dead due to cancer	8	1	Only RT
34764166	2007	62	Female	White	Distant	No	No	No	3	Dead	Dead (attributable to this cancer dx)	Alive or dead due to cancer	3	1	Untreat
34801581	2007	69	Female	White	Distant	Yes	Yes	Yes	12	Dead	Dead (attributable to this cancer dx)	Alive or dead due to cancer	12	1	Surgery+RT+CT
34804394	2007	53	Male	Other/unknown	Distant	No	No	Yes	3	Dead	Dead (attributable to this cancer dx)	Alive or dead due to cancer	3	1	Only CT
34861516	2008	66	Male	White	Distant	No	Yes	Yes	14	Dead	Dead (attributable to this cancer dx)	Alive or dead due to cancer	14	1	RT+CT
34865375	2008	51	Female	White	Regional	Yes	No	No	3	Dead	Dead (attributable to this cancer dx)	Alive or dead due to cancer	3	1	Only Surgery
34880932	2008	63	Male	White	Localized	Yes	Yes	No	163	Alive	Alive or dead of other cause	Alive or dead due to cancer	163	0	Surgery+RT
34892779	2008	61	Female	White	Distant	Yes	Yes	Yes	7	Dead	Dead (attributable to this cancer dx)	Alive or dead due to cancer	7	1	Surgery+RT+CT
34893664	2008	83	Female	White	Distant	No	No	No	1	Dead	Dead (attributable to this cancer dx)	Alive or dead due to cancer	1	1	Untreat
34897259	2008	68	Female	White	Distant	Yes	No	No	1	Dead	Dead (attributable to this cancer dx)	Alive or dead due to cancer	1	1	Only Surgery
34912018	2008	58	Female	Other/unknown	Regional	Yes	Yes	Yes	13	Dead	Dead (attributable to this cancer dx)	Alive or dead due to cancer	13	1	Surgery+RT+CT
34931040	2008	84	Male	White	Distant	No	Yes	No	3	Dead	Dead (attributable to this cancer dx)	Alive or dead due to cancer	3	1	Only RT
34942439	2008	49	Female	White	Distant	No	No	Yes	3	Dead	Dead (attributable to this cancer dx)	Alive or dead due to cancer	3	1	Only CT
34978921	2008	67	Male	White	Distant	Yes	Yes	Yes	9	Dead	Dead (attributable to this cancer dx)	Alive or dead due to cancer	9	1	Surgery+RT+CT
35008500	2009	67	Female	White	Distant	Yes	No	No	6	Dead	Dead (attributable to this cancer dx)	Alive or dead due to cancer	6	1	Only Surgery
35008531	2008	51	Male	White	Regional	Yes	Yes	Yes	165	Alive	Alive or dead of other cause	Alive or dead due to cancer	165	0	Surgery+RT+CT
35025242	2009	61	Female	Other/unknown	Distant	No	No	Yes	4	Dead	Dead (attributable to this cancer dx)	Alive or dead due to cancer	4	1	Only CT
35029667	2008	51	Female	White	Regional	Yes	Yes	Yes	12	Dead	Dead (attributable to this cancer dx)	Alive or dead due to cancer	12	1	Surgery+RT+CT
35062971	2009	87	Female	White	Distant	Yes	No	No	1	Dead	Dead (attributable to this cancer dx)	Alive or dead due to cancer	1	1	Only Surgery
35074624	2009	60	Female	White	Distant	Yes	No	No	14	Dead	Dead (attributable to this cancer dx)	Alive or dead due to cancer	14	1	Only Surgery
35084103	2009	26	Female	White	Distant	Yes	Yes	Yes	83	Alive	Alive or dead of other cause	Alive or dead due to cancer	83	0	Surgery+RT+CT
35108964	2009	63	Male	Black	Distant	Yes	No	No	1	Dead	Dead (attributable to this cancer dx)	Alive or dead due to cancer	1	1	Only Surgery
35153711	2009	76	Female	White	Regional	Yes	Yes	Yes	144	Alive	Alive or dead of other cause	Alive or dead due to cancer	144	0	Surgery+RT+CT
35179622	2010	45	Male	White	Distant	No	No	Yes	5	Dead	Dead (attributable to this cancer dx)	Alive or dead due to cancer	5	1	Only CT
35187351	2010	82	Male	Other/unknown	Distant	Yes	No	No	1	Dead	Dead (missing/unknown COD)	Dead (missing/unknown COD)	1	1	Only Surgery
35191394	2009	74	Male	White	Localized	Yes	Yes	No	5	Dead	Dead (attributable to this cancer dx)	Alive or dead due to cancer	5	1	Surgery+RT
35199194	2010	68	Female	White	Distant	Yes	No	No	1	Dead	Dead (attributable to this cancer dx)	Alive or dead due to cancer	1	1	Only Surgery
35201970	2009	82	Female	White	Regional	Yes	No	No	2	Dead	Dead (attributable to this cancer dx)	Alive or dead due to cancer	2	1	Only Surgery
35231403	2010	88	Male	White	Distant	Yes	Yes	Yes	12	Dead	Dead (attributable to this cancer dx)	Alive or dead due to cancer	12	1	Surgery+RT+CT
35237479	2010	71	Male	White	Distant	Yes	Yes	Yes	4	Dead	Dead (attributable to this cancer dx)	Alive or dead due to cancer	4	1	Surgery+RT+CT
35254900	2010	68	Male	White	Distant	No	Yes	No	1	Dead	Dead (attributable to this cancer dx)	Alive or dead due to cancer	1	1	Only RT
35267085	2010	59	Female	Other/unknown	Distant	No	Yes	No	1	Dead	Dead (attributable to this cancer dx)	Alive or dead due to cancer	1	1	Only RT
35283166	2010	90+	Female	Other/unknown	Distant	Yes	No	No	2	Dead	Alive or dead of other cause	Dead (attributable to causes other than this cancer dx)	2	1	Only Surgery
35307304	2010	72	Female	White	Localized	No	Yes	Yes	2	Dead	Dead (attributable to this cancer dx)	Alive or dead due to cancer	2	1	RT+CT
35317245	2010	79	Female	White	Distant	No	No	No	5	Dead	Dead (attributable to this cancer dx)	Alive or dead due to cancer	5	1	Untreat
35318842	2010	78	Male	White	Distant	No	Yes	Yes	1	Dead	Dead (attributable to this cancer dx)	Alive or dead due to cancer	1	1	RT+CT
35333841	2010	53	Male	White	Distant	No	No	Yes	3	Dead	Dead (attributable to this cancer dx)	Alive or dead due to cancer	3	1	Only CT
35337294	2011	78	Female	White	Distant	Yes	No	No	1	Dead	Dead (attributable to this cancer dx)	Alive or dead due to cancer	1	1	Only Surgery
35360173	2011	68	Male	White	Distant	Yes	Yes	Yes	3	Dead	Dead (attributable to this cancer dx)	Alive or dead due to cancer	3	1	Surgery+RT+CT
35371614	2011	90+	Female	White	Distant	Yes	No	No	2	Dead	Dead (attributable to this cancer dx)	Alive or dead due to cancer	2	1	Only Surgery
35403023	2011	77	Male	White	Localized	Yes	No	Yes	12	Dead	Dead (attributable to this cancer dx)	Alive or dead due to cancer	12	1	Surgery+CT
35418965	2011	57	Female	Other/unknown	Distant	Yes	Yes	No	6	Dead	Dead (attributable to this cancer dx)	Alive or dead due to cancer	6	1	Surgery+RT
35419067	2011	40	Female	White	Distant	No	Yes	Yes	7	Dead	Dead (attributable to this cancer dx)	Alive or dead due to cancer	7	1	RT+CT
35419186	2011	61	Male	White	Regional	No	No	No	1	Dead	Dead (attributable to this cancer dx)	Alive or dead due to cancer	1	1	Untreat
35435213	2011	62	Male	White	Regional	Yes	Yes	Yes	10	Dead	Dead (attributable to this cancer dx)	Alive or dead due to cancer	10	1	Surgery+RT+CT
35445062	2011	52	Male	White	Distant	Yes	Yes	Yes	1	Dead	Dead (attributable to this cancer dx)	Alive or dead due to cancer	1	1	Surgery+RT+CT
35452827	2010	82	Female	White	Distant	No	Yes	No	2	Dead	Dead (attributable to this cancer dx)	Alive or dead due to cancer	2	1	Only RT
35520893	2011	61	Male	White	Distant	Yes	Yes	Yes	2	Dead	Dead (attributable to this cancer dx)	Alive or dead due to cancer	2	1	Surgery+RT+CT
35539217	2012	56	Female	White	Distant	Yes	Yes	No	1	Dead	Dead (attributable to this cancer dx)	Alive or dead due to cancer	1	1	Surgery+RT
35580658	2011	56	Female	White	Distant	No	Yes	No	3	Dead	Dead (attributable to this cancer dx)	Alive or dead due to cancer	3	1	Only RT
35589259	2012	80	Female	White	Regional	Yes	No	No	1	Dead	Dead (attributable to this cancer dx)	Alive or dead due to cancer	1	1	Only Surgery
35606985	2012	70	Female	White	Distant	No	Yes	Yes	63	Alive	Alive or dead of other cause	Alive or dead due to cancer	63	0	RT+CT
35620665	2012	87	Female	White	Distant	Yes	No	No	2	Dead	Dead (attributable to this cancer dx)	Alive or dead due to cancer	2	1	Only Surgery
35643986	2012	59	Female	Other/unknown	Distant	No	Yes	No	3	Dead	Dead (attributable to this cancer dx)	Alive or dead due to cancer	3	1	Only RT
35644178	2012	82	Female	White	Distant	No	Yes	No	3	Dead	Dead (attributable to this cancer dx)	Alive or dead due to cancer	3	1	Only RT
35652260	2012	68	Male	White	Regional	Yes	No	No	2	Dead	Dead (attributable to this cancer dx)	Alive or dead due to cancer	2	1	Only Surgery
35679858	2013	62	Male	White	Distant	No	Yes	Yes	1	Dead	Dead (attributable to this cancer dx)	Alive or dead due to cancer	1	1	RT+CT
35701644	2013	75	Female	White	Regional	Yes	No	No	1	Dead	Dead (attributable to this cancer dx)	Alive or dead due to cancer	1	1	Only Surgery
35720705	2013	74	Female	White	Distant	Yes	No	No	1	Dead	Dead (attributable to this cancer dx)	Alive or dead due to cancer	1	1	Only Surgery
35724838	2013	67	Female	White	Distant	Yes	Yes	Yes	19	Dead	Alive or dead of other cause	Dead (attributable to causes other than this cancer dx)	19	1	Surgery+RT+CT
35736534	2013	69	Female	White	Distant	No	No	No	4	Dead	Dead (attributable to this cancer dx)	Alive or dead due to cancer	4	1	Untreat
35747795	2013	54	Female	White	Distant	No	Yes	Yes	4	Dead	Dead (attributable to this cancer dx)	Alive or dead due to cancer	4	1	RT+CT
35750672	2013	76	Female	White	Distant	Yes	No	No	2	Dead	Dead (attributable to this cancer dx)	Alive or dead due to cancer	2	1	Only Surgery
35767268	2013	83	Female	White	Distant	Yes	Yes	Yes	4	Dead	Dead (missing/unknown COD)	Dead (missing/unknown COD)	4	1	Surgery+RT+CT
35777412	2013	79	Female	Other/unknown	Distant	No	No	No	1	Dead	Dead (attributable to this cancer dx)	Alive or dead due to cancer	1	1	Untreat
35781173	2013	89	Female	White	Distant	Yes	Yes	No	7	Dead	Dead (attributable to this cancer dx)	Alive or dead due to cancer	7	1	Surgery+RT
35785981	2013	80	Female	Other/unknown	Distant	Yes	No	No	2	Dead	Dead (attributable to this cancer dx)	Alive or dead due to cancer	2	1	Only Surgery
35799792	2013	60	Female	Other/unknown	Localized	Yes	No	No	3	Dead	Dead (attributable to this cancer dx)	Alive or dead due to cancer	3	1	Only Surgery
35813909	2014	66	Female	White	Distant	No	No	No	4	Dead	Dead (attributable to this cancer dx)	Alive or dead due to cancer	4	1	Untreat
35846297	2013	74	Female	White	Distant	Yes	Yes	Yes	20	Dead	Dead (attributable to this cancer dx)	Alive or dead due to cancer	20	1	Surgery+RT+CT
35846333	2013	52	Female	White	Regional	Yes	Yes	Yes	97	Alive	Alive or dead of other cause	Alive or dead due to cancer	97	0	Surgery+RT+CT
35851832	2014	53	Female	White	Distant	No	No	No	1	Dead	Dead (attributable to this cancer dx)	Alive or dead due to cancer	1	1	Untreat
35863663	2013	85	Female	Other/unknown	Distant	Yes	Yes	No	10	Dead	Dead (attributable to this cancer dx)	Alive or dead due to cancer	10	1	Surgery+RT
35921823	2014	51	Female	White	Distant	Yes	Yes	No	3	Dead	Dead (attributable to this cancer dx)	Alive or dead due to cancer	3	1	Surgery+RT
35929932	2014	56	Female	White	Regional	No	Yes	Yes	7	Dead	Dead (attributable to this cancer dx)	Alive or dead due to cancer	7	1	RT+CT
35941693	2014	65	Male	White	Regional	Yes	Yes	Yes	6	Dead	Dead (attributable to this cancer dx)	Alive or dead due to cancer	6	1	Surgery+RT+CT
35956118	2014	51	Female	White	Distant	No	Yes	Yes	3	Dead	Dead (attributable to this cancer dx)	Alive or dead due to cancer	3	1	RT+CT
35970463	2014	67	Male	White	Distant	No	Yes	No	1	Dead	Dead (attributable to this cancer dx)	Alive or dead due to cancer	1	1	Only RT
36002421	2015	63	Male	White	Distant	Yes	Yes	No	2	Dead	Alive or dead of other cause	Dead (attributable to causes other than this cancer dx)	2	1	Surgery+RT
36017900	2014	75	Female	White	Regional	Yes	No	No	9	Dead	Dead (attributable to this cancer dx)	Alive or dead due to cancer	9	1	Only Surgery
36032932	2015	62	Female	White	Distant	No	Yes	Yes	31	Dead	Dead (attributable to this cancer dx)	Alive or dead due to cancer	31	1	RT+CT
36053299	2015	73	Male	Other/unknown	Regional	No	No	No	4	Dead	Dead (attributable to this cancer dx)	Alive or dead due to cancer	4	1	Untreat
36056202	2015	49	Male	White	Distant	Yes	Yes	Yes	4	Dead	Dead (attributable to this cancer dx)	Alive or dead due to cancer	4	1	Surgery+RT+CT
36063619	2015	69	Male	White	Distant	No	No	No	1	Dead	Dead (attributable to this cancer dx)	Alive or dead due to cancer	1	1	Untreat
36065423	2015	67	Male	White	Distant	Yes	Yes	Yes	2	Dead	Dead (attributable to this cancer dx)	Alive or dead due to cancer	2	1	Surgery+RT+CT
36065477	2015	45	Female	Other/unknown	Distant	No	Yes	Yes	4	Dead	Dead (attributable to this cancer dx)	Alive or dead due to cancer	4	1	RT+CT
36100118	2015	73	Male	White	Distant	Yes	Yes	Yes	11	Dead	Dead (attributable to this cancer dx)	Alive or dead due to cancer	11	1	Surgery+RT+CT
36139239	2015	67	Female	White	Distant	No	No	Yes	2	Dead	Dead (missing/unknown COD)	Dead (missing/unknown COD)	2	1	Only CT
36144291	2015	49	Male	White	Distant	Yes	Yes	Yes	22	Dead	Dead (attributable to this cancer dx)	Alive or dead due to cancer	22	1	Surgery+RT+CT
36148684	2015	52	Male	White	Distant	No	Yes	No	1	Dead	Dead (attributable to this cancer dx)	Alive or dead due to cancer	1	1	Only RT
36159101	2015	74	Male	White	Distant	No	Yes	No	1	Dead	Dead (attributable to this cancer dx)	Alive or dead due to cancer	1	1	Only RT
36163570	2015	67	Female	Other/unknown	Regional	Yes	No	Yes	10	Dead	Dead (attributable to this cancer dx)	Alive or dead due to cancer	10	1	Surgery+CT
36164608	2015	82	Female	White	Distant	No	Yes	No	13	Dead	Dead (attributable to this cancer dx)	Alive or dead due to cancer	13	1	Only RT
36165794	2014	86	Male	White	Distant	No	Yes	Yes	5	Dead	Dead (attributable to this cancer dx)	Alive or dead due to cancer	5	1	RT+CT
36190033	2015	88	Female	White	Distant	No	Yes	No	2	Dead	Dead (attributable to this cancer dx)	Alive or dead due to cancer	2	1	Only RT
36216454	2016	63	Male	Black	Regional	No	Yes	Yes	7	Dead	Dead (attributable to this cancer dx)	Alive or dead due to cancer	7	1	RT+CT
36236836	2016	76	Male	White	Distant	No	Yes	No	4	Dead	Dead (attributable to this cancer dx)	Alive or dead due to cancer	4	1	Only RT
36241284	2016	79	Female	White	Regional	Yes	Yes	No	7	Dead	Dead (attributable to this cancer dx)	Alive or dead due to cancer	7	1	Surgery+RT
36256568	2016	75	Female	White	Distant	Yes	Yes	No	2	Dead	Dead (attributable to this cancer dx)	Alive or dead due to cancer	2	1	Surgery+RT
36261860	2016	79	Male	White	Distant	No	Yes	No	1	Dead	Dead (attributable to this cancer dx)	Alive or dead due to cancer	1	1	Only RT
36286093	2016	88	Male	White	Distant	No	Yes	No	1	Dead	Dead (attributable to this cancer dx)	Alive or dead due to cancer	1	1	Only RT
36303250	2016	79	Female	Other/unknown	Regional	Yes	No	No	2	Dead	Dead (attributable to this cancer dx)	Alive or dead due to cancer	2	1	Only Surgery
36307241	2016	66	Female	White	Distant	No	No	Yes	44	Dead	Dead (attributable to this cancer dx)	Alive or dead due to cancer	44	1	Only CT
36316370	2016	55	Female	White	Localized	Yes	Yes	Yes	7	Dead	Dead (attributable to this cancer dx)	Alive or dead due to cancer	7	1	Surgery+RT+CT
36321209	2016	49	Female	White	Distant	Yes	Yes	No	1	Dead	Dead (attributable to this cancer dx)	Alive or dead due to cancer	1	1	Surgery+RT
36337982	2016	61	Female	White	Distant	Yes	No	No	4	Dead	Dead (attributable to this cancer dx)	Alive or dead due to cancer	4	1	Only Surgery
36339784	2016	90+	Male	White	Distant	No	Yes	No	2	Dead	Dead (attributable to this cancer dx)	Alive or dead due to cancer	2	1	Only RT
36339923	2016	73	Female	White	Regional	No	Yes	Yes	37	Dead	Dead (attributable to this cancer dx)	Alive or dead due to cancer	37	1	RT+CT
36346774	2016	55	Male	White	Distant	No	Yes	Yes	14	Dead	Dead (attributable to this cancer dx)	Alive or dead due to cancer	14	1	RT+CT
36351260	2016	74	Female	White	Distant	No	Yes	No	3	Dead	Dead (attributable to this cancer dx)	Alive or dead due to cancer	3	1	Only RT
36355086	2016	72	Male	Other/unknown	Distant	Yes	Yes	No	4	Dead	Dead (missing/unknown COD)	Dead (missing/unknown COD)	4	1	Surgery+RT
36356648	2016	63	Male	White	Distant	Yes	Yes	Yes	5	Dead	Dead (attributable to this cancer dx)	Alive or dead due to cancer	5	1	Surgery+RT+CT
36370447	2017	67	Female	White	Distant	No	No	No	1	Dead	Dead (attributable to this cancer dx)	Alive or dead due to cancer	1	1	Untreat
36386894	2017	73	Female	White	Distant	Yes	No	No	1	Dead	Dead (attributable to this cancer dx)	Alive or dead due to cancer	1	1	Only Surgery
36387185	2017	68	Male	White	Distant	Yes	Yes	Yes	2	Dead	Dead (attributable to this cancer dx)	Alive or dead due to cancer	2	1	Surgery+RT+CT
36404013	2016	78	Female	White	Distant	No	Yes	Yes	9	Dead	Dead (attributable to this cancer dx)	Alive or dead due to cancer	9	1	RT+CT
36417012	2017	82	Male	White	Distant	No	Yes	Yes	7	Dead	Dead (attributable to this cancer dx)	Alive or dead due to cancer	7	1	RT+CT
36428964	2017	67	Male	White	Regional	Yes	No	No	4	Dead	Dead (attributable to this cancer dx)	Alive or dead due to cancer	4	1	Only Surgery
36442313	2017	71	Male	Other/unknown	Distant	No	No	Yes	4	Dead	Dead (attributable to this cancer dx)	Alive or dead due to cancer	4	1	Only CT
36460775	2017	63	Male	White	Distant	Yes	Yes	Yes	7	Dead	Dead (attributable to this cancer dx)	Alive or dead due to cancer	7	1	Surgery+RT+CT
36463509	2017	58	Male	White	Regional	Yes	Yes	Yes	6	Dead	Dead (attributable to this cancer dx)	Alive or dead due to cancer	6	1	Surgery+RT+CT
36491956	2017	47	Male	Other/unknown	Regional	No	No	Yes	2	Dead	Dead (attributable to this cancer dx)	Alive or dead due to cancer	2	1	Only CT
36492284	2017	66	Female	White	Regional	Yes	Yes	Yes	6	Dead	Dead (attributable to this cancer dx)	Alive or dead due to cancer	6	1	Surgery+RT+CT
36503362	2017	76	Female	Other/unknown	Distant	No	Yes	Yes	1	Dead	Dead (attributable to this cancer dx)	Alive or dead due to cancer	1	1	RT+CT
36511598	2017	62	Male	White	Distant	Yes	No	No	2	Dead	Dead (attributable to this cancer dx)	Alive or dead due to cancer	2	1	Only Surgery
36518465	2017	68	Female	White	Distant	No	Yes	Yes	1	Dead	Dead (attributable to this cancer dx)	Alive or dead due to cancer	1	1	RT+CT
36530310	2017	72	Female	White	Distant	Yes	No	Yes	13	Dead	Alive or dead of other cause	Dead (attributable to causes other than this cancer dx)	13	1	Surgery+CT
36535329	2017	66	Male	White	Distant	Yes	No	Yes	9	Dead	Dead (attributable to this cancer dx)	Alive or dead due to cancer	9	1	Surgery+CT
36536478	2017	85	Female	White	Distant	No	Yes	No	4	Dead	Dead (attributable to this cancer dx)	Alive or dead due to cancer	4	1	Only RT
36541844	2017	72	Female	White	Distant	Yes	Yes	Yes	51	Alive	Alive or dead of other cause	Alive or dead due to cancer	51	0	Surgery+RT+CT
36547429	2017	73	Male	White	Localized	Yes	Yes	Yes	15	Dead	Dead (attributable to this cancer dx)	Alive or dead due to cancer	15	1	Surgery+RT+CT
36555010	2017	80	Female	White	Distant	Yes	No	No	2	Dead	Dead (attributable to this cancer dx)	Alive or dead due to cancer	2	1	Only Surgery
36556258	2017	72	Female	White	Distant	Yes	Yes	Yes	8	Dead	Dead (attributable to this cancer dx)	Alive or dead due to cancer	8	1	Surgery+RT+CT
36572014	2017	50	Female	White	Regional	Yes	Yes	Yes	48	Alive	Alive or dead of other cause	Alive or dead due to cancer	48	0	Surgery+RT+CT
36583022	2016	89	Female	White	Regional	No	No	No	1	Dead	Dead (attributable to this cancer dx)	Alive or dead due to cancer	1	1	Untreat
36592095	2018	59	Female	White	Distant	Yes	Yes	Yes	7	Dead	Dead (attributable to this cancer dx)	Alive or dead due to cancer	7	1	Surgery+RT+CT
36592464	2018	83	Female	White	Regional	No	Yes	No	5	Dead	Dead (attributable to this cancer dx)	Alive or dead due to cancer	5	1	Only RT
36594353	2017	82	Female	Other/unknown	Distant	No	No	No	6	Dead	Dead (attributable to this cancer dx)	Alive or dead due to cancer	6	1	Untreat
36598693	2018	65	Male	White	Distant	Yes	Yes	Yes	7	Dead	Dead (attributable to this cancer dx)	Alive or dead due to cancer	7	1	Surgery+RT+CT
36618821	2018	82	Female	White	Distant	No	No	Yes	6	Dead	Dead (attributable to this cancer dx)	Alive or dead due to cancer	6	1	Only CT
36618877	2018	61	Male	White	Distant	Yes	Yes	Yes	38	Alive	Alive or dead of other cause	Alive or dead due to cancer	38	0	Surgery+RT+CT
36619511	2018	71	Male	White	Distant	No	Yes	Yes	1	Dead	Dead (attributable to this cancer dx)	Alive or dead due to cancer	1	1	RT+CT
36619545	2018	56	Male	White	Distant	No	Yes	Yes	1	Dead	Dead (attributable to this cancer dx)	Alive or dead due to cancer	1	1	RT+CT
36623307	2018	57	Male	Other/unknown	Distant	No	Yes	Yes	4	Dead	Dead (attributable to this cancer dx)	Alive or dead due to cancer	4	1	RT+CT
36628590	2018	60	Male	White	Regional	Yes	Yes	Yes	44	Alive	Alive or dead of other cause	Alive or dead due to cancer	44	0	Surgery+RT+CT
36632302	2018	66	Female	Other/unknown	Distant	Yes	Yes	Yes	13	Dead	Dead (attributable to this cancer dx)	Alive or dead due to cancer	13	1	Surgery+RT+CT
36635289	2018	76	Female	White	Distant	No	Yes	Yes	7	Dead	Dead (attributable to this cancer dx)	Alive or dead due to cancer	7	1	RT+CT
36638439	2018	75	Female	White	Regional	Yes	Yes	Yes	7	Dead	Dead (attributable to this cancer dx)	Alive or dead due to cancer	7	1	Surgery+RT+CT
36639031	2018	47	Female	White	Regional	Yes	Yes	No	40	Alive	Alive or dead of other cause	Alive or dead due to cancer	40	0	Surgery+RT
36639676	2018	63	Female	White	Distant	Yes	Yes	No	6	Dead	Dead (attributable to this cancer dx)	Alive or dead due to cancer	6	1	Surgery+RT
36639749	2017	80	Female	White	Distant	No	Yes	No	3	Dead	Dead (attributable to this cancer dx)	Alive or dead due to cancer	3	1	Only RT
36642204	2018	79	Male	Other/unknown	Distant	Yes	Yes	Yes	8	Dead	Dead (attributable to this cancer dx)	Alive or dead due to cancer	8	1	Surgery+RT+CT
36665896	2017	87	Female	White	Distant	Yes	Yes	No	2	Dead	Dead (attributable to this cancer dx)	Alive or dead due to cancer	2	1	Surgery+RT
36698591	2018	69	Male	White	Regional	Yes	Yes	Yes	10	Dead	Dead (attributable to this cancer dx)	Alive or dead due to cancer	10	1	Surgery+RT+CT
36699040	2018	35	Male	White	Distant	No	Yes	Yes	4	Dead	Dead (attributable to this cancer dx)	Alive or dead due to cancer	4	1	RT+CT
36700212	2018	76	Female	Other/unknown	Distant	No	No	No	3	Dead	Dead (attributable to this cancer dx)	Alive or dead due to cancer	3	1	Untreat
36720186	2019	62	Male	White	Distant	No	No	Yes	4	Dead	Dead (attributable to this cancer dx)	Alive or dead due to cancer	4	1	Only CT
36723385	2018	40	Female	White	Localized	Yes	No	No	23	Alive	Alive or dead of other cause	Alive or dead due to cancer	23	0	Only Surgery
36730330	2018	65	Female	White	Distant	No	No	No	16	Dead	Dead (attributable to this cancer dx)	Alive or dead due to cancer	16	1	Untreat
36734672	2019	63	Male	White	Distant	No	No	Yes	4	Dead	Dead (attributable to this cancer dx)	Alive or dead due to cancer	4	1	Only CT
36745046	2018	71	Female	White	Distant	Yes	Yes	Yes	11	Dead	Dead (attributable to this cancer dx)	Alive or dead due to cancer	11	1	Surgery+RT+CT
36770923	2018	72	Female	White	Distant	No	Yes	Yes	2	Dead	Dead (attributable to this cancer dx)	Alive or dead due to cancer	2	1	RT+CT
36778151	2019	68	Female	White	Regional	No	Yes	No	1	Dead	Dead (attributable to this cancer dx)	Alive or dead due to cancer	1	1	Only RT
36785810	2019	48	Male	White	Regional	No	Yes	Yes	3	Dead	Dead (attributable to this cancer dx)	Alive or dead due to cancer	3	1	RT+CT
36804702	2019	68	Male	Other/unknown	Regional	Yes	Yes	Yes	7	Dead	Dead (attributable to this cancer dx)	Alive or dead due to cancer	7	1	Surgery+RT+CT
36810250	2018	79	Male	White	Distant	No	No	No	2	Dead	Dead (attributable to this cancer dx)	Alive or dead due to cancer	2	1	Untreat
36818080	2019	60	Female	White	Distant	Yes	Yes	No	2	Dead	Dead (attributable to this cancer dx)	Alive or dead due to cancer	2	1	Surgery+RT
36818135	2019	51	Male	Black	Distant	Yes	No	No	1	Dead	Dead (attributable to this cancer dx)	Alive or dead due to cancer	1	1	Only Surgery
36820986	2018	71	Male	Other/unknown	Distant	No	Yes	No	2	Dead	Dead (attributable to this cancer dx)	Alive or dead due to cancer	2	1	Only RT
36824500	2019	90+	Female	White	Localized	No	No	No	1	Dead	Dead (attributable to this cancer dx)	Alive or dead due to cancer	1	1	Untreat
36847172	2019	38	Female	White	Distant	Yes	Yes	Yes	9	Dead	Dead (attributable to this cancer dx)	Alive or dead due to cancer	9	1	Surgery+RT+CT
36864278	2019	67	Male	Other/unknown	Distant	Yes	Yes	Yes	16	Dead	Dead (attributable to this cancer dx)	Alive or dead due to cancer	16	1	Surgery+RT+CT
36895706	2017	62	Female	White	Localized	No	No	No	51	Alive	Alive or dead of other cause	Alive or dead due to cancer	51	0	Untreat
36916218	2020	66	Male	White	Distant	Yes	No	No	1	Dead	Dead (attributable to this cancer dx)	Alive or dead due to cancer	1	1	Only Surgery
36932966	2019	55	Male	White	Localized	Yes	No	No	34	Alive	Alive or dead of other cause	Alive or dead due to cancer	34	0	Only Surgery
36948039	2019	68	Male	Other/unknown	Distant	No	Yes	Yes	3	Dead	Dead (attributable to this cancer dx)	Alive or dead due to cancer	3	1	RT+CT
36959450	2020	77	Female	White	Regional	No	Yes	Yes	4	Dead	Dead (attributable to this cancer dx)	Alive or dead due to cancer	4	1	RT+CT
36983490	2020	76	Female	White	Distant	Yes	No	No	1	Dead	Dead (attributable to this cancer dx)	Alive or dead due to cancer	1	1	Only Surgery
37011668	2020	73	Female	Other/unknown	Regional	No	Yes	Yes	14	Alive	Alive or dead of other cause	Alive or dead due to cancer	14	0	RT+CT
37012009	2019	89	Female	White	Regional	No	No	No	1	Dead	Dead (attributable to this cancer dx)	Alive or dead due to cancer	1	1	Untreat
37012233	2020	66	Male	White	Distant	No	Yes	Yes	3	Dead	Dead (attributable to this cancer dx)	Alive or dead due to cancer	3	1	RT+CT
37013670	2020	71	Male	White	Distant	Yes	No	Yes	21	Alive	Alive or dead of other cause	Alive or dead due to cancer	21	0	Surgery+CT
37018734	2020	44	Male	White	Distant	No	No	Yes	17	Alive	Alive or dead of other cause	Alive or dead due to cancer	17	0	Only CT
37051842	2020	63	Male	White	Distant	No	Yes	No	19	Alive	Alive or dead of other cause	Alive or dead due to cancer	19	0	Only RT
37075007	2020	90+	Female	Other/unknown	Distant	No	Yes	No	4	Dead	Dead (attributable to this cancer dx)	Alive or dead due to cancer	4	1	Only RT
37080107	2020	64	Female	White	Distant	Yes	Yes	Yes	5	Dead	Dead (attributable to this cancer dx)	Alive or dead due to cancer	5	1	Surgery+RT+CT
37088326	2020	74	Male	Other/unknown	Regional	Yes	Yes	Yes	8	Dead	Dead (attributable to this cancer dx)	Alive or dead due to cancer	8	1	Surgery+RT+CT
37115260	2020	75	Male	White	Regional	Yes	Yes	Yes	3	Dead	Dead (attributable to this cancer dx)	Alive or dead due to cancer	3	1	Surgery+RT+CT
37122456	2020	53	Female	White	Regional	Yes	No	Yes	1	Dead	Dead (attributable to this cancer dx)	Alive or dead due to cancer	1	1	Surgery+CT
37124040	2020	87	Female	Other/unknown	Distant	No	No	No	1	Dead	Dead (attributable to this cancer dx)	Alive or dead due to cancer	1	1	Untreat
37128798	2021	72	Male	White	Distant	Yes	Yes	Yes	1	Dead	Dead (attributable to this cancer dx)	Alive or dead due to cancer	1	1	Surgery+RT+CT
37131455	2021	81	Male	White	Distant	No	Yes	No	1	Dead	Dead (attributable to this cancer dx)	Alive or dead due to cancer	1	1	Only RT
37147214	2020	76	Female	White	Distant	No	No	No	4	Dead	Dead (attributable to this cancer dx)	Alive or dead due to cancer	4	1	Untreat
37150705	2021	70	Male	White	Distant	Yes	Yes	No	3	Dead	Dead (attributable to this cancer dx)	Alive or dead due to cancer	3	1	Surgery+RT
37151813	2021	80	Female	White	Distant	Yes	Yes	No	6	Alive	Alive or dead of other cause	Alive or dead due to cancer	6	0	Surgery+RT
37212045	2021	81	Male	White	Distant	Yes	Yes	Yes	8	Dead	Dead (attributable to this cancer dx)	Alive or dead due to cancer	8	1	Surgery+RT+CT
37215175	2021	60	Male	White	Distant	No	Yes	Yes	7	Alive	Alive or dead of other cause	Alive or dead due to cancer	7	0	RT+CT
37227190	2021	66	Female	White	Regional	Yes	No	Yes	7	Alive	Alive or dead of other cause	Alive or dead due to cancer	7	0	Surgery+CT
37231787	2021	73	Female	White	Regional	No	No	No	2	Alive	Alive or dead of other cause	Alive or dead due to cancer	2	0	Untreat
37232821	2021	55	Male	White	Distant	Yes	Yes	Yes	4	Alive	Alive or dead of other cause	Alive or dead due to cancer	4	0	Surgery+RT+CT
37244011	2021	81	Male	White	Regional	Yes	Yes	Yes	3	Alive	Alive or dead of other cause	Alive or dead due to cancer	3	0	Surgery+RT+CT
37252471	2021	66	Male	White	Regional	No	No	No	1	Dead	Dead (attributable to this cancer dx)	Alive or dead due to cancer	1	1	Untreat
37255125	2021	79	Male	White	Localized	Yes	No	No	9	Alive	Alive or dead of other cause	Alive or dead due to cancer	9	0	Only Surgery
37272967	2020	84	Female	Other/unknown	Distant	No	Yes	No	1	Dead	Dead (attributable to this cancer dx)	Alive or dead due to cancer	1	1	Only RT
37375239	2021	57	Female	White	Distant	Yes	Yes	Yes	2	Alive	Alive or dead of other cause	Alive or dead due to cancer	2	0	Surgery+RT+CT
37481785	2021	70	Male	Other/unknown	Distant	No	Yes	Yes	6	Alive	Alive or dead of other cause	Alive or dead due to cancer	6	0	RT+CT
46237805	2001	52	Male	White	Distant	Yes	Yes	Yes	1	Dead	Dead (attributable to this cancer dx)	Alive or dead due to cancer	1	1	Surgery+RT+CT
46248737	2001	56	Male	White	Distant	Yes	Yes	Yes	5	Dead	Dead (attributable to this cancer dx)	Alive or dead due to cancer	5	1	Surgery+RT+CT
46249854	2001	69	Female	White	Distant	Yes	Yes	No	16	Dead	Dead (attributable to this cancer dx)	Alive or dead due to cancer	16	1	Surgery+RT
46254984	2001	81	Female	White	Regional	Yes	No	No	8	Dead	Dead (attributable to this cancer dx)	Alive or dead due to cancer	8	1	Only Surgery
46258059	2001	66	Male	White	Regional	No	Yes	Yes	4	Dead	Dead (attributable to this cancer dx)	Alive or dead due to cancer	4	1	RT+CT
46347862	2003	76	Female	White	Distant	Yes	Yes	No	2	Dead	Dead (attributable to this cancer dx)	Alive or dead due to cancer	2	1	Surgery+RT
46389717	2004	86	Female	White	Localized	Yes	No	No	3	Dead	Dead (attributable to this cancer dx)	Alive or dead due to cancer	3	1	Only Surgery
46396410	2004	76	Female	White	Distant	No	Yes	No	3	Dead	Dead (attributable to this cancer dx)	Alive or dead due to cancer	3	1	Only RT
46408451	2005	75	Female	White	Localized	Yes	Yes	Yes	199	Alive	Alive or dead of other cause	Alive or dead due to cancer	199	0	Surgery+RT+CT
46441008	2006	81	Female	White	Distant	Yes	Yes	Yes	7	Dead	Dead (attributable to this cancer dx)	Alive or dead due to cancer	7	1	Surgery+RT+CT
46459137	2006	59	Male	White	Distant	Yes	No	Yes	4	Dead	Dead (attributable to this cancer dx)	Alive or dead due to cancer	4	1	Surgery+CT
46460871	2006	73	Female	Black	Distant	Yes	No	Yes	5	Dead	Dead (attributable to this cancer dx)	Alive or dead due to cancer	5	1	Surgery+CT
46481632	2006	67	Male	White	Distant	Yes	Yes	Yes	3	Dead	Dead (attributable to this cancer dx)	Alive or dead due to cancer	3	1	Surgery+RT+CT
46495396	2007	55	Female	White	Regional	No	Yes	Yes	5	Dead	Dead (attributable to this cancer dx)	Alive or dead due to cancer	5	1	RT+CT
46503271	2006	87	Male	White	Distant	No	Yes	No	12	Dead	Dead (attributable to this cancer dx)	Alive or dead due to cancer	12	1	Only RT
46533283	2007	84	Male	White	Regional	Yes	Yes	Yes	5	Dead	Dead (attributable to this cancer dx)	Alive or dead due to cancer	5	1	Surgery+RT+CT
46541111	2008	61	Female	White	Distant	Yes	Yes	No	4	Dead	Dead (attributable to this cancer dx)	Alive or dead due to cancer	4	1	Surgery+RT
46548977	2008	89	Female	White	Distant	Yes	Yes	No	2	Dead	Dead (attributable to this cancer dx)	Alive or dead due to cancer	2	1	Surgery+RT
46598053	2009	44	Male	White	Regional	Yes	Yes	Yes	2	Dead	Dead (attributable to this cancer dx)	Alive or dead due to cancer	2	1	Surgery+RT+CT
46610841	2009	66	Male	White	Distant	Yes	Yes	Yes	53	Dead	Dead (attributable to this cancer dx)	Alive or dead due to cancer	53	1	Surgery+RT+CT
46611587	2009	84	Female	White	Distant	Yes	No	No	3	Dead	Alive or dead of other cause	Dead (attributable to causes other than this cancer dx)	3	1	Only Surgery
46613190	2009	36	Female	White	Distant	Yes	Yes	No	139	Dead	Alive or dead of other cause	Dead (attributable to causes other than this cancer dx)	139	1	Surgery+RT
46617780	2009	51	Female	White	Distant	Yes	Yes	Yes	146	Alive	Alive or dead of other cause	Alive or dead due to cancer	146	0	Surgery+RT+CT
46643586	2010	62	Male	White	Distant	Yes	No	Yes	1	Dead	Dead (attributable to this cancer dx)	Alive or dead due to cancer	1	1	Surgery+CT
46648637	2010	90+	Female	White	Distant	No	Yes	No	4	Dead	Dead (attributable to this cancer dx)	Alive or dead due to cancer	4	1	Only RT
46659285	2010	48	Male	White	Distant	Yes	Yes	Yes	9	Dead	Dead (attributable to this cancer dx)	Alive or dead due to cancer	9	1	Surgery+RT+CT
46664687	2010	77	Male	White	Distant	No	Yes	Yes	7	Dead	Dead (attributable to this cancer dx)	Alive or dead due to cancer	7	1	RT+CT
46672034	2011	60	Female	White	Distant	No	Yes	No	4	Dead	Dead (attributable to this cancer dx)	Alive or dead due to cancer	4	1	Only RT
46685374	2010	56	Male	White	Regional	No	Yes	Yes	6	Dead	Dead (attributable to this cancer dx)	Alive or dead due to cancer	6	1	RT+CT
46703027	2009	63	Female	White	Regional	Yes	Yes	Yes	150	Alive	Alive or dead of other cause	Alive or dead due to cancer	150	0	Surgery+RT+CT
46715889	2011	70	Female	White	Distant	No	Yes	No	4	Dead	Alive or dead of other cause	Dead (attributable to causes other than this cancer dx)	4	1	Only RT
46730991	2012	82	Male	White	Localized	Yes	Yes	Yes	116	Alive	Alive or dead of other cause	Alive or dead due to cancer	116	0	Surgery+RT+CT
46734686	2012	76	Female	Black	Distant	No	Yes	Yes	2	Dead	Dead (attributable to this cancer dx)	Alive or dead due to cancer	2	1	RT+CT
46738011	2012	64	Female	White	Distant	Yes	Yes	Yes	5	Dead	Alive or dead of other cause	Dead (attributable to causes other than this cancer dx)	5	1	Surgery+RT+CT
46757382	2012	80	Female	White	Distant	Yes	No	Yes	1	Dead	Dead (attributable to this cancer dx)	Alive or dead due to cancer	1	1	Surgery+CT
46763820	2012	60	Male	White	Distant	Yes	Yes	Yes	3	Dead	Dead (attributable to this cancer dx)	Alive or dead due to cancer	3	1	Surgery+RT+CT
46779804	2013	73	Female	White	Distant	No	No	No	1	Dead	Dead (attributable to this cancer dx)	Alive or dead due to cancer	1	1	Untreat
46847158	2014	53	Male	White	Distant	Yes	Yes	Yes	6	Dead	Dead (attributable to this cancer dx)	Alive or dead due to cancer	6	1	Surgery+RT+CT
46848241	2014	54	Male	White	Distant	Yes	Yes	Yes	7	Dead	Dead (attributable to this cancer dx)	Alive or dead due to cancer	7	1	Surgery+RT+CT
46858988	2014	73	Male	White	Distant	No	Yes	Yes	6	Dead	Dead (attributable to this cancer dx)	Alive or dead due to cancer	6	1	RT+CT
46864563	2014	77	Female	Black	Distant	Yes	No	No	2	Dead	Dead (attributable to this cancer dx)	Alive or dead due to cancer	2	1	Only Surgery
46894323	2015	69	Male	White	Distant	Yes	No	No	1	Dead	Dead (attributable to this cancer dx)	Alive or dead due to cancer	1	1	Only Surgery
46906568	2015	58	Female	White	Distant	Yes	Yes	No	2	Dead	Dead (attributable to this cancer dx)	Alive or dead due to cancer	2	1	Surgery+RT
46922764	2016	67	Female	Black	Distant	No	No	No	1	Dead	Dead (attributable to this cancer dx)	Alive or dead due to cancer	1	1	Untreat
46966828	2015	54	Male	White	Regional	Yes	Yes	Yes	31	Dead	Dead (attributable to this cancer dx)	Alive or dead due to cancer	31	1	Surgery+RT+CT
46981597	2017	71	Male	White	Distant	Yes	No	Yes	2	Dead	Dead (attributable to this cancer dx)	Alive or dead due to cancer	2	1	Surgery+CT
46984855	2017	78	Female	White	Distant	No	Yes	No	2	Dead	Dead (attributable to this cancer dx)	Alive or dead due to cancer	2	1	Only RT
47024145	2017	79	Female	White	Distant	Yes	Yes	Yes	2	Dead	Dead (attributable to this cancer dx)	Alive or dead due to cancer	2	1	Surgery+RT+CT
47034567	2018	53	Male	White	Distant	No	Yes	Yes	2	Dead	Dead (attributable to this cancer dx)	Alive or dead due to cancer	2	1	RT+CT
47057266	2018	68	Female	White	Distant	Yes	Yes	Yes	22	Dead	Dead (attributable to this cancer dx)	Alive or dead due to cancer	22	1	Surgery+RT+CT
47061133	2018	70	Female	White	Localized	Yes	Yes	Yes	37	Dead	Dead (attributable to this cancer dx)	Alive or dead due to cancer	37	1	Surgery+RT+CT
47061335	2018	47	Female	White	Distant	Yes	Yes	Yes	1	Dead	Dead (attributable to this cancer dx)	Alive or dead due to cancer	1	1	Surgery+RT+CT
47095875	2019	60	Male	White	Regional	No	No	No	1	Dead	Dead (attributable to this cancer dx)	Alive or dead due to cancer	1	1	Untreat
47101087	2019	63	Male	White	Distant	Yes	No	No	5	Dead	Dead (attributable to this cancer dx)	Alive or dead due to cancer	5	1	Only Surgery
47116069	2020	70	Female	White	Distant	No	Yes	Yes	4	Dead	Dead (attributable to this cancer dx)	Alive or dead due to cancer	4	1	RT+CT
47146663	2019	63	Male	White	Regional	Yes	Yes	No	28	Alive	Alive or dead of other cause	Alive or dead due to cancer	28	0	Surgery+RT
47167551	2021	69	Female	White	Regional	Yes	Yes	Yes	10	Alive	Alive or dead of other cause	Alive or dead due to cancer	10	0	Surgery+RT+CT
47178955	2020	78	Female	White	Regional	Yes	Yes	Yes	6	Dead	Dead (attributable to this cancer dx)	Alive or dead due to cancer	6	1	Surgery+RT+CT
47185056	2021	72	Female	White	Regional	Yes	No	Yes	7	Dead	Dead (attributable to this cancer dx)	Alive or dead due to cancer	7	1	Surgery+CT
47195485	2020	59	Female	White	Regional	No	No	Yes	13	Alive	Alive or dead of other cause	Alive or dead due to cancer	13	0	Only CT
47198957	2020	66	Female	White	Distant	No	Yes	Yes	4	Dead	Dead (attributable to this cancer dx)	Alive or dead due to cancer	4	1	RT+CT
47223168	2021	79	Male	White	Regional	No	Yes	No	1	Dead	Dead (attributable to this cancer dx)	Alive or dead due to cancer	1	1	Only RT
49354361	2002	65	Female	White	Distant	Yes	Yes	Yes	3	Dead	Dead (attributable to this cancer dx)	Alive or dead due to cancer	3	1	Surgery+RT+CT
49365371	2003	70	Female	Black	Distant	No	No	No	1	Dead	Dead (attributable to this cancer dx)	Alive or dead due to cancer	1	1	Untreat
49377052	2003	59	Male	White	Localized	No	Yes	Yes	4	Dead	Dead (attributable to this cancer dx)	Alive or dead due to cancer	4	1	RT+CT
49390538	2004	86	Female	White	Distant	No	No	No	1	Dead	Dead (attributable to this cancer dx)	Alive or dead due to cancer	1	1	Untreat
49472970	2000	51	Female	White	Regional	Yes	Yes	Yes	11	Dead	Dead (attributable to this cancer dx)	Alive or dead due to cancer	11	1	Surgery+RT+CT
49491946	2002	30	Female	White	Regional	No	Yes	Yes	3	Dead	Dead (attributable to this cancer dx)	Alive or dead due to cancer	3	1	RT+CT
49507849	2006	61	Female	White	Regional	Yes	No	Yes	10	Dead	Dead (attributable to this cancer dx)	Alive or dead due to cancer	10	1	Surgery+CT
49564256	2002	59	Male	White	Regional	Yes	No	Yes	2	Dead	Dead (attributable to this cancer dx)	Alive or dead due to cancer	2	1	Surgery+CT
49571373	2004	60	Female	White	Distant	No	No	Yes	2	Dead	Dead (attributable to this cancer dx)	Alive or dead due to cancer	2	1	Only CT
49580146	2006	80	Female	Black	Localized	Yes	No	No	4	Dead	Dead (attributable to this cancer dx)	Alive or dead due to cancer	4	1	Only Surgery
49589179	2007	59	Female	White	Distant	Yes	No	No	1	Dead	Dead (attributable to this cancer dx)	Alive or dead due to cancer	1	1	Only Surgery
49609429	2007	80	Female	White	Regional	Yes	Yes	No	73	Dead	Alive or dead of other cause	Dead (attributable to causes other than this cancer dx)	73	1	Surgery+RT
49645045	2003	71	Female	White	Distant	Yes	Yes	No	17	Dead	Dead (attributable to this cancer dx)	Alive or dead due to cancer	17	1	Surgery+RT
49748277	2000	79	Female	White	Distant	No	Yes	Yes	6	Dead	Dead (attributable to this cancer dx)	Alive or dead due to cancer	6	1	RT+CT
49749208	2000	80	Female	White	Distant	No	No	No	1	Dead	Dead (attributable to this cancer dx)	Alive or dead due to cancer	1	1	Untreat
49826884	2009	63	Female	White	Distant	Yes	Yes	No	1	Dead	Dead (attributable to this cancer dx)	Alive or dead due to cancer	1	1	Surgery+RT
49848367	2009	82	Female	White	Distant	Yes	No	No	5	Dead	Dead (attributable to this cancer dx)	Alive or dead due to cancer	5	1	Only Surgery
49934278	2011	67	Male	White	Regional	No	Yes	No	1	Dead	Dead (attributable to this cancer dx)	Alive or dead due to cancer	1	1	Only RT
49942959	2012	54	Female	Other/unknown	Distant	No	Yes	Yes	1	Dead	Dead (attributable to this cancer dx)	Alive or dead due to cancer	1	1	RT+CT
49945193	2011	55	Female	White	Distant	Yes	No	No	16	Dead	Dead (attributable to this cancer dx)	Alive or dead due to cancer	16	1	Only Surgery
49987664	2013	72	Male	Black	Distant	No	Yes	Yes	3	Dead	Dead (attributable to this cancer dx)	Alive or dead due to cancer	3	1	RT+CT
50030515	2013	60	Female	Black	Localized	No	Yes	Yes	9	Dead	Dead (attributable to this cancer dx)	Alive or dead due to cancer	9	1	RT+CT
50075708	2014	77	Female	White	Localized	Yes	No	No	1	Dead	Dead (attributable to this cancer dx)	Alive or dead due to cancer	1	1	Only Surgery
50090080	2015	51	Male	White	Distant	No	Yes	Yes	2	Dead	Dead (attributable to this cancer dx)	Alive or dead due to cancer	2	1	RT+CT
50091087	2014	62	Female	Black	Regional	Yes	No	No	5	Dead	Dead (attributable to this cancer dx)	Alive or dead due to cancer	5	1	Only Surgery
50093160	2015	55	Male	White	Regional	Yes	No	Yes	4	Dead	Dead (attributable to this cancer dx)	Alive or dead due to cancer	4	1	Surgery+CT
50119764	2015	39	Male	White	Distant	No	Yes	No	28	Dead	Dead (attributable to this cancer dx)	Alive or dead due to cancer	28	1	Only RT
50124982	2015	63	Male	Black	Distant	No	Yes	No	3	Dead	Dead (attributable to this cancer dx)	Alive or dead due to cancer	3	1	Only RT
50168099	2016	73	Male	White	Distant	Yes	No	Yes	5	Dead	Dead (attributable to this cancer dx)	Alive or dead due to cancer	5	1	Surgery+CT
50172341	2016	77	Male	White	Distant	No	Yes	Yes	2	Dead	Dead (attributable to this cancer dx)	Alive or dead due to cancer	2	1	RT+CT
50244307	2018	54	Female	White	Regional	Yes	Yes	No	10	Dead	Dead (attributable to this cancer dx)	Alive or dead due to cancer	10	1	Surgery+RT
50254386	2018	87	Female	White	Distant	Yes	No	No	2	Dead	Dead (attributable to this cancer dx)	Alive or dead due to cancer	2	1	Only Surgery
50269768	2018	69	Female	White	Regional	Yes	Yes	No	12	Dead	Dead (attributable to this cancer dx)	Alive or dead due to cancer	12	1	Surgery+RT
50271083	2019	54	Male	White	Distant	No	Yes	Yes	34	Alive	Alive or dead of other cause	Alive or dead due to cancer	34	0	RT+CT
50273287	2018	71	Female	White	Distant	No	Yes	No	1	Dead	Dead (attributable to this cancer dx)	Alive or dead due to cancer	1	1	Only RT
50301180	2019	62	Female	Black	Distant	No	No	Yes	27	Alive	Alive or dead of other cause	Alive or dead due to cancer	27	0	Only CT
50305682	2019	69	Male	White	Distant	Yes	No	Yes	32	Alive	Alive or dead of other cause	Alive or dead due to cancer	32	0	Surgery+CT
50339038	2019	64	Female	White	Distant	No	Yes	Yes	6	Dead	Dead (attributable to this cancer dx)	Alive or dead due to cancer	6	1	RT+CT
50361413	2020	68	Male	Black	Localized	No	No	No	1	Dead	Dead (attributable to this cancer dx)	Alive or dead due to cancer	1	1	Untreat
50412151	2021	62	Male	White	Distant	No	No	Yes	4	Alive	Alive or dead of other cause	Alive or dead due to cancer	4	0	Only CT
50413283	2021	72	Female	White	Distant	Yes	No	Yes	1	Dead	Dead (attributable to this cancer dx)	Alive or dead due to cancer	1	1	Surgery+CT
50436546	2021	72	Female	Black	Distant	No	Yes	No	1	Dead	Dead (attributable to this cancer dx)	Alive or dead due to cancer	1	1	Only RT
52539760	2011	82	Male	White	Distant	No	Yes	Yes	2	Dead	Dead (attributable to this cancer dx)	Alive or dead due to cancer	2	1	RT+CT
53872245	2000	63	Female	White	Localized	No	Yes	No	1	Dead	Dead (attributable to this cancer dx)	Alive or dead due to cancer	1	1	Only RT
53875908	2000	66	Male	White	Distant	No	No	Yes	2	Dead	Dead (attributable to this cancer dx)	Alive or dead due to cancer	2	1	Only CT
53881391	2001	58	Male	White	Regional	Yes	Yes	No	6	Dead	Dead (attributable to this cancer dx)	Alive or dead due to cancer	6	1	Surgery+RT
53901123	2000	75	Female	White	Regional	Yes	Yes	No	4	Dead	Dead (attributable to this cancer dx)	Alive or dead due to cancer	4	1	Surgery+RT
53905267	2000	44	Male	White	Localized	Yes	No	No	15	Dead	Dead (attributable to this cancer dx)	Alive or dead due to cancer	15	1	Only Surgery
53915565	2001	77	Female	White	Distant	No	Yes	Yes	3	Dead	Dead (attributable to this cancer dx)	Alive or dead due to cancer	3	1	RT+CT
53947974	2001	55	Female	White	Distant	Yes	No	Yes	9	Dead	Dead (attributable to this cancer dx)	Alive or dead due to cancer	9	1	Surgery+CT
53948990	2001	52	Male	White	Localized	Yes	Yes	Yes	246	Alive	Alive or dead of other cause	Alive or dead due to cancer	246	0	Surgery+RT+CT
53960339	2001	68	Male	White	Distant	Yes	No	Yes	1	Dead	Dead (attributable to this cancer dx)	Alive or dead due to cancer	1	1	Surgery+CT
53975577	2001	48	Male	White	Distant	No	Yes	Yes	2	Dead	Dead (attributable to this cancer dx)	Alive or dead due to cancer	2	1	RT+CT
54005541	2000	71	Male	White	Distant	Yes	Yes	Yes	20	Dead	Dead (attributable to this cancer dx)	Alive or dead due to cancer	20	1	Surgery+RT+CT
54030563	2002	65	Male	White	Distant	No	Yes	Yes	1	Dead	Dead (attributable to this cancer dx)	Alive or dead due to cancer	1	1	RT+CT
54130787	2003	87	Female	White	Regional	Yes	Yes	No	7	Dead	Dead (attributable to this cancer dx)	Alive or dead due to cancer	7	1	Surgery+RT
54135481	2003	55	Female	White	Distant	Yes	No	No	227	Alive	Alive or dead of other cause	Alive or dead due to cancer	227	0	Only Surgery
54144564	2003	77	Female	Other/unknown	Distant	No	No	No	2	Dead	Dead (attributable to this cancer dx)	Alive or dead due to cancer	2	1	Untreat
54160607	2004	56	Female	Black	Regional	Yes	No	No	215	Alive	Alive or dead of other cause	Alive or dead due to cancer	215	0	Only Surgery
54191277	2004	56	Female	White	Localized	No	No	No	1	Dead	Dead (attributable to this cancer dx)	Alive or dead due to cancer	1	1	Untreat
54196548	2004	59	Male	White	Distant	No	Yes	Yes	9	Dead	Dead (attributable to this cancer dx)	Alive or dead due to cancer	9	1	RT+CT
54206451	2004	59	Female	White	Distant	No	Yes	Yes	3	Dead	Dead (attributable to this cancer dx)	Alive or dead due to cancer	3	1	RT+CT
54206464	2004	82	Male	White	Distant	Yes	Yes	Yes	2	Dead	Dead (attributable to this cancer dx)	Alive or dead due to cancer	2	1	Surgery+RT+CT
54224288	2004	89	Female	White	Distant	No	Yes	No	4	Dead	Dead (attributable to this cancer dx)	Alive or dead due to cancer	4	1	Only RT
54228403	2004	54	Male	White	Regional	Yes	No	Yes	210	Alive	Alive or dead of other cause	Alive or dead due to cancer	210	0	Surgery+CT
54244897	2004	90+	Female	White	Localized	Yes	No	No	3	Dead	Alive or dead of other cause	Dead (attributable to causes other than this cancer dx)	3	1	Only Surgery
54246392	2004	65	Female	Other/unknown	Distant	No	Yes	Yes	2	Dead	Dead (attributable to this cancer dx)	Alive or dead due to cancer	2	1	RT+CT
54259881	2005	63	Female	White	Regional	Yes	Yes	Yes	20	Dead	Dead (attributable to this cancer dx)	Alive or dead due to cancer	20	1	Surgery+RT+CT
54302173	2005	47	Female	White	Distant	No	No	No	2	Dead	Dead (attributable to this cancer dx)	Alive or dead due to cancer	2	1	Untreat
54302613	2005	55	Female	White	Distant	No	Yes	Yes	2	Dead	Dead (attributable to this cancer dx)	Alive or dead due to cancer	2	1	RT+CT
54337061	2005	59	Male	White	Distant	Yes	No	Yes	7	Dead	Dead (attributable to this cancer dx)	Alive or dead due to cancer	7	1	Surgery+CT
54359212	2005	76	Female	White	Distant	Yes	Yes	No	6	Dead	Dead (attributable to this cancer dx)	Alive or dead due to cancer	6	1	Surgery+RT
54362514	2006	81	Female	White	Distant	Yes	Yes	No	3	Dead	Dead (attributable to this cancer dx)	Alive or dead due to cancer	3	1	Surgery+RT
54372465	2005	68	Female	White	Regional	Yes	Yes	Yes	193	Alive	Alive or dead of other cause	Alive or dead due to cancer	193	0	Surgery+RT+CT
54372774	2006	45	Male	White	Distant	No	Yes	Yes	13	Dead	Dead (attributable to this cancer dx)	Alive or dead due to cancer	13	1	RT+CT
54404884	2006	39	Male	White	Distant	Yes	No	No	20	Dead	Dead (attributable to this cancer dx)	Alive or dead due to cancer	20	1	Only Surgery
54420802	2007	70	Male	White	Distant	Yes	No	No	1	Dead	Alive or dead of other cause	Dead (attributable to causes other than this cancer dx)	1	1	Only Surgery
54455505	2006	71	Female	White	Localized	Yes	Yes	Yes	36	Dead	Dead (attributable to this cancer dx)	Alive or dead due to cancer	36	1	Surgery+RT+CT
54473002	2007	83	Male	Black	Distant	Yes	No	No	1	Dead	Dead (attributable to this cancer dx)	Alive or dead due to cancer	1	1	Only Surgery
54510265	2007	87	Female	White	Distant	No	Yes	No	2	Dead	Dead (attributable to this cancer dx)	Alive or dead due to cancer	2	1	Only RT
54519539	2007	71	Female	Black	Distant	Yes	Yes	Yes	105	Dead	Alive or dead of other cause	Dead (attributable to causes other than this cancer dx)	105	1	Surgery+RT+CT
54568165	2008	79	Male	White	Regional	No	Yes	Yes	15	Dead	Alive or dead of other cause	Dead (attributable to causes other than this cancer dx)	15	1	RT+CT
54591733	2008	85	Female	White	Distant	No	Yes	Yes	6	Dead	Dead (attributable to this cancer dx)	Alive or dead due to cancer	6	1	RT+CT
54619798	2008	60	Male	White	Distant	No	Yes	No	5	Dead	Dead (attributable to this cancer dx)	Alive or dead due to cancer	5	1	Only RT
54645203	2009	48	Female	White	Distant	Yes	No	No	1	Dead	Dead (attributable to this cancer dx)	Alive or dead due to cancer	1	1	Only Surgery
54677278	2009	65	Female	White	Distant	No	Yes	Yes	1	Dead	Dead (attributable to this cancer dx)	Alive or dead due to cancer	1	1	RT+CT
54691431	2009	87	Female	White	Localized	No	No	No	9	Dead	Dead (attributable to this cancer dx)	Alive or dead due to cancer	9	1	Untreat
54695867	2009	64	Female	White	Localized	Yes	No	Yes	4	Dead	Dead (attributable to this cancer dx)	Alive or dead due to cancer	4	1	Surgery+CT
54698489	2010	69	Male	Other/unknown	Localized	Yes	Yes	Yes	11	Dead	Alive or dead of other cause	Dead (attributable to causes other than this cancer dx)	11	1	Surgery+RT+CT
54703350	2009	72	Female	Other/unknown	Regional	Yes	No	No	7	Dead	Dead (attributable to this cancer dx)	Alive or dead due to cancer	7	1	Only Surgery
54711903	2009	85	Male	White	Distant	Yes	Yes	Yes	4	Dead	Dead (attributable to this cancer dx)	Alive or dead due to cancer	4	1	Surgery+RT+CT
54725222	2010	64	Male	White	Distant	No	Yes	Yes	1	Dead	Dead (attributable to this cancer dx)	Alive or dead due to cancer	1	1	RT+CT
54728629	2010	74	Male	White	Regional	Yes	Yes	Yes	23	Dead	Dead (attributable to this cancer dx)	Alive or dead due to cancer	23	1	Surgery+RT+CT
54729002	2010	81	Male	White	Distant	Yes	Yes	Yes	3	Dead	Dead (attributable to this cancer dx)	Alive or dead due to cancer	3	1	Surgery+RT+CT
54745867	2010	53	Male	White	Localized	Yes	Yes	Yes	137	Alive	Alive or dead of other cause	Alive or dead due to cancer	137	0	Surgery+RT+CT
54747941	2010	50	Female	White	Regional	No	Yes	No	3	Dead	Dead (attributable to this cancer dx)	Alive or dead due to cancer	3	1	Only RT
54773021	2010	74	Male	White	Localized	No	Yes	Yes	13	Dead	Dead (attributable to this cancer dx)	Alive or dead due to cancer	13	1	RT+CT
54820233	2011	83	Female	White	Distant	No	No	Yes	1	Dead	Dead (attributable to this cancer dx)	Alive or dead due to cancer	1	1	Only CT
54866410	2011	64	Female	White	Regional	Yes	Yes	Yes	6	Dead	Dead (attributable to this cancer dx)	Alive or dead due to cancer	6	1	Surgery+RT+CT
54875382	2011	67	Female	White	Distant	No	Yes	Yes	4	Dead	Dead (attributable to this cancer dx)	Alive or dead due to cancer	4	1	RT+CT
54885464	2011	83	Female	White	Distant	No	Yes	No	4	Dead	Dead (attributable to this cancer dx)	Alive or dead due to cancer	4	1	Only RT
54909458	2012	61	Male	White	Distant	No	Yes	No	16	Dead	Dead (attributable to this cancer dx)	Alive or dead due to cancer	16	1	Only RT
54914709	2012	68	Female	White	Distant	No	No	Yes	2	Dead	Dead (attributable to this cancer dx)	Alive or dead due to cancer	2	1	Only CT
54930790	2012	67	Male	White	Regional	Yes	Yes	No	33	Dead	Dead (missing/unknown COD)	Dead (missing/unknown COD)	33	1	Surgery+RT
54982116	2013	59	Male	White	Distant	Yes	Yes	Yes	3	Dead	Dead (attributable to this cancer dx)	Alive or dead due to cancer	3	1	Surgery+RT+CT
55004048	2012	70	Female	White	Distant	Yes	No	No	1	Dead	Dead (attributable to this cancer dx)	Alive or dead due to cancer	1	1	Only Surgery
55011064	2012	71	Female	White	Distant	No	Yes	Yes	5	Dead	Dead (attributable to this cancer dx)	Alive or dead due to cancer	5	1	RT+CT
55022384	2013	86	Female	White	Localized	Yes	No	No	101	Alive	Alive or dead of other cause	Alive or dead due to cancer	101	0	Only Surgery
55026374	2013	63	Male	White	Localized	Yes	Yes	Yes	2	Dead	Dead (attributable to this cancer dx)	Alive or dead due to cancer	2	1	Surgery+RT+CT
55117070	2014	80	Female	White	Regional	Yes	No	No	4	Dead	Dead (attributable to this cancer dx)	Alive or dead due to cancer	4	1	Only Surgery
55120995	2014	74	Female	White	Regional	Yes	Yes	Yes	7	Dead	Dead (missing/unknown COD)	Dead (missing/unknown COD)	7	1	Surgery+RT+CT
55150453	2014	65	Female	White	Distant	Yes	No	Yes	1	Dead	Dead (attributable to this cancer dx)	Alive or dead due to cancer	1	1	Surgery+CT
55171021	2015	65	Male	White	Distant	No	Yes	Yes	4	Dead	Dead (attributable to this cancer dx)	Alive or dead due to cancer	4	1	RT+CT
55174928	2014	56	Female	White	Distant	Yes	No	No	11	Dead	Dead (attributable to this cancer dx)	Alive or dead due to cancer	11	1	Only Surgery
55176338	2015	59	Female	White	Distant	Yes	Yes	Yes	20	Alive	Alive or dead of other cause	Alive or dead due to cancer	20	0	Surgery+RT+CT
55204153	2015	62	Male	White	Regional	Yes	Yes	Yes	55	Dead	Dead (missing/unknown COD)	Dead (missing/unknown COD)	55	1	Surgery+RT+CT
55204487	2015	55	Female	White	Distant	Yes	Yes	Yes	69	Alive	Alive or dead of other cause	Alive or dead due to cancer	69	0	Surgery+RT+CT
55263807	2016	82	Male	White	Distant	No	Yes	No	2	Dead	Dead (attributable to this cancer dx)	Alive or dead due to cancer	2	1	Only RT
55299472	2016	80	Female	White	Localized	Yes	Yes	No	9	Dead	Dead (attributable to this cancer dx)	Alive or dead due to cancer	9	1	Surgery+RT
55299831	2016	75	Female	Black	Localized	Yes	Yes	Yes	22	Dead	Dead (attributable to this cancer dx)	Alive or dead due to cancer	22	1	Surgery+RT+CT
55342759	2016	80	Male	White	Regional	Yes	Yes	Yes	64	Alive	Alive or dead of other cause	Alive or dead due to cancer	64	0	Surgery+RT+CT
55342897	2016	54	Female	Black	Distant	No	Yes	Yes	10	Dead	Dead (attributable to this cancer dx)	Alive or dead due to cancer	10	1	RT+CT
55361677	2017	83	Female	White	Regional	Yes	No	No	15	Dead	Dead (attributable to this cancer dx)	Alive or dead due to cancer	15	1	Only Surgery
55367673	2016	74	Male	White	Distant	Yes	Yes	Yes	8	Dead	Dead (attributable to this cancer dx)	Alive or dead due to cancer	8	1	Surgery+RT+CT
55383196	2017	73	Male	White	Distant	No	Yes	Yes	2	Dead	Alive or dead of other cause	Dead (attributable to causes other than this cancer dx)	2	1	RT+CT
55397080	2017	70	Male	White	Regional	Yes	Yes	No	4	Dead	Dead (attributable to this cancer dx)	Alive or dead due to cancer	4	1	Surgery+RT
55397621	2017	54	Female	Black	Distant	No	Yes	Yes	1	Dead	Dead (attributable to this cancer dx)	Alive or dead due to cancer	1	1	RT+CT
55419808	2017	83	Female	White	Distant	No	Yes	Yes	3	Dead	Dead (attributable to this cancer dx)	Alive or dead due to cancer	3	1	RT+CT
55429886	2017	76	Male	White	Distant	Yes	Yes	Yes	6	Dead	Dead (attributable to this cancer dx)	Alive or dead due to cancer	6	1	Surgery+RT+CT
55495197	2018	71	Female	White	Regional	Yes	No	Yes	8	Dead	Alive or dead of other cause	Dead (attributable to causes other than this cancer dx)	8	1	Surgery+CT
55522263	2018	50	Female	Other/unknown	Regional	Yes	Yes	Yes	13	Dead	Dead (attributable to this cancer dx)	Alive or dead due to cancer	13	1	Surgery+RT+CT
55532001	2018	90+	Female	Black	Regional	No	No	No	1	Dead	Dead (attributable to this cancer dx)	Alive or dead due to cancer	1	1	Untreat
55540340	2018	58	Male	White	Regional	Yes	Yes	Yes	42	Alive	Alive or dead of other cause	Alive or dead due to cancer	42	0	Surgery+RT+CT
55549266	2018	77	Female	White	Regional	No	Yes	Yes	3	Dead	Dead (attributable to this cancer dx)	Alive or dead due to cancer	3	1	RT+CT
55556528	2018	60	Male	White	Regional	Yes	Yes	Yes	18	Dead	Dead (attributable to this cancer dx)	Alive or dead due to cancer	18	1	Surgery+RT+CT
55572473	2018	68	Male	White	Regional	No	Yes	No	6	Dead	Dead (attributable to this cancer dx)	Alive or dead due to cancer	6	1	Only RT
55587216	2019	70	Male	White	Distant	Yes	No	Yes	7	Dead	Dead (attributable to this cancer dx)	Alive or dead due to cancer	7	1	Surgery+CT
55589148	2018	84	Female	White	Distant	Yes	Yes	Yes	5	Dead	Dead (attributable to this cancer dx)	Alive or dead due to cancer	5	1	Surgery+RT+CT
55619223	2019	59	Female	White	Distant	Yes	Yes	Yes	27	Alive	Alive or dead of other cause	Alive or dead due to cancer	27	0	Surgery+RT+CT
55632784	2020	68	Female	Black	Distant	Yes	Yes	Yes	5	Dead	Dead (attributable to this cancer dx)	Alive or dead due to cancer	5	1	Surgery+RT+CT
55648638	2019	82	Male	White	Distant	No	Yes	Yes	1	Dead	Dead (attributable to this cancer dx)	Alive or dead due to cancer	1	1	RT+CT
55660206	2020	61	Male	White	Distant	Yes	No	Yes	11	Dead	Dead (attributable to this cancer dx)	Alive or dead due to cancer	11	1	Surgery+CT
55666024	2020	60	Male	Black	Distant	No	Yes	Yes	1	Dead	Alive or dead of other cause	Dead (attributable to causes other than this cancer dx)	1	1	RT+CT
55693723	2020	79	Male	Other/unknown	Distant	Yes	No	Yes	15	Alive	Alive or dead of other cause	Alive or dead due to cancer	15	0	Surgery+CT
55717619	2020	58	Female	White	Distant	No	Yes	No	2	Dead	Dead (attributable to this cancer dx)	Alive or dead due to cancer	2	1	Only RT
55733639	2020	82	Male	White	Distant	No	Yes	No	2	Dead	Dead (attributable to this cancer dx)	Alive or dead due to cancer	2	1	Only RT
55740565	2020	73	Male	White	Distant	Yes	Yes	Yes	6	Dead	Alive or dead of other cause	Dead (attributable to causes other than this cancer dx)	6	1	Surgery+RT+CT
55749311	2020	77	Male	White	Regional	Yes	Yes	Yes	16	Alive	Alive or dead of other cause	Alive or dead due to cancer	16	0	Surgery+RT+CT
55773340	2021	67	Female	White	Regional	Yes	Yes	Yes	10	Alive	Alive or dead of other cause	Alive or dead due to cancer	10	0	Surgery+RT+CT
55793054	2021	71	Male	White	Distant	No	Yes	No	1	Dead	Dead (attributable to this cancer dx)	Alive or dead due to cancer	1	1	Only RT
55847718	2021	48	Female	Other/unknown	Distant	No	Yes	Yes	5	Alive	Alive or dead of other cause	Alive or dead due to cancer	5	0	RT+CT
62108472	2000	82	Male	White	Distant	No	Yes	No	2	Dead	Dead (attributable to this cancer dx)	Alive or dead due to cancer	2	1	Only RT
62121168	2002	70	Male	Black	Distant	Yes	No	No	2	Dead	Alive or dead of other cause	Dead (attributable to causes other than this cancer dx)	2	1	Only Surgery
62130349	2002	87	Female	White	Regional	No	Yes	Yes	2	Dead	Dead (attributable to this cancer dx)	Alive or dead due to cancer	2	1	RT+CT
62181583	2003	66	Male	White	Distant	No	Yes	No	2	Dead	Dead (attributable to this cancer dx)	Alive or dead due to cancer	2	1	Only RT
62224500	2004	73	Male	White	Distant	No	Yes	Yes	3	Dead	Dead (attributable to this cancer dx)	Alive or dead due to cancer	3	1	RT+CT
62249417	2005	86	Female	White	Localized	Yes	Yes	Yes	2	Dead	Dead (attributable to this cancer dx)	Alive or dead due to cancer	2	1	Surgery+RT+CT
62279853	2005	56	Female	Black	Distant	Yes	Yes	Yes	3	Dead	Dead (attributable to this cancer dx)	Alive or dead due to cancer	3	1	Surgery+RT+CT
62295723	2006	55	Male	White	Distant	No	Yes	Yes	2	Dead	Dead (attributable to this cancer dx)	Alive or dead due to cancer	2	1	RT+CT
62328108	2006	69	Female	Black	Regional	Yes	Yes	Yes	13	Dead	Dead (attributable to this cancer dx)	Alive or dead due to cancer	13	1	Surgery+RT+CT
62372748	2007	79	Female	White	Distant	Yes	Yes	No	35	Dead	Dead (attributable to this cancer dx)	Alive or dead due to cancer	35	1	Surgery+RT
62393328	2007	60	Male	White	Regional	Yes	Yes	Yes	168	Alive	Alive or dead of other cause	Alive or dead due to cancer	168	0	Surgery+RT+CT
62408292	2008	66	Male	White	Distant	Yes	Yes	Yes	7	Dead	Dead (attributable to this cancer dx)	Alive or dead due to cancer	7	1	Surgery+RT+CT
62497987	2009	57	Female	White	Distant	Yes	Yes	Yes	6	Dead	Dead (attributable to this cancer dx)	Alive or dead due to cancer	6	1	Surgery+RT+CT
62519860	2010	63	Male	White	Distant	No	Yes	Yes	1	Dead	Dead (attributable to this cancer dx)	Alive or dead due to cancer	1	1	RT+CT
62547727	2010	62	Male	White	Regional	Yes	Yes	No	17	Dead	Dead (attributable to this cancer dx)	Alive or dead due to cancer	17	1	Surgery+RT
62551025	2010	69	Female	White	Regional	No	Yes	Yes	4	Dead	Dead (attributable to this cancer dx)	Alive or dead due to cancer	4	1	RT+CT
62563227	2010	50	Male	Black	Regional	No	Yes	Yes	10	Dead	Dead (attributable to this cancer dx)	Alive or dead due to cancer	10	1	RT+CT
62564308	2011	56	Female	White	Regional	Yes	Yes	Yes	2	Dead	Dead (attributable to this cancer dx)	Alive or dead due to cancer	2	1	Surgery+RT+CT
62577725	2010	58	Female	White	Localized	Yes	Yes	No	135	Alive	Alive or dead of other cause	Alive or dead due to cancer	135	0	Surgery+RT
62592667	2011	62	Male	White	Distant	Yes	Yes	Yes	125	Alive	Alive or dead of other cause	Alive or dead due to cancer	125	0	Surgery+RT+CT
62626948	2010	37	Male	White	Distant	No	Yes	No	2	Dead	Dead (attributable to this cancer dx)	Alive or dead due to cancer	2	1	Only RT
62694599	2012	82	Female	Black	Distant	No	Yes	Yes	2	Dead	Dead (attributable to this cancer dx)	Alive or dead due to cancer	2	1	RT+CT
62697648	2012	68	Female	White	Distant	Yes	Yes	Yes	12	Dead	Dead (attributable to this cancer dx)	Alive or dead due to cancer	12	1	Surgery+RT+CT
62747232	2013	49	Female	White	Distant	Yes	Yes	No	1	Dead	Alive or dead of other cause	Dead (attributable to causes other than this cancer dx)	1	1	Surgery+RT
62750934	2013	79	Female	White	Regional	Yes	Yes	Yes	4	Dead	Dead (attributable to this cancer dx)	Alive or dead due to cancer	4	1	Surgery+RT+CT
62770506	2014	70	Male	White	Localized	Yes	Yes	Yes	89	Alive	Alive or dead of other cause	Alive or dead due to cancer	89	0	Surgery+RT+CT
62777122	2014	72	Female	White	Distant	No	Yes	No	1	Dead	Dead (attributable to this cancer dx)	Alive or dead due to cancer	1	1	Only RT
62779170	2014	89	Female	White	Distant	Yes	No	No	2	Dead	Dead (attributable to this cancer dx)	Alive or dead due to cancer	2	1	Only Surgery
62817801	2015	69	Male	Black	Regional	No	Yes	No	4	Dead	Dead (attributable to this cancer dx)	Alive or dead due to cancer	4	1	Only RT
62817955	2015	46	Male	White	Regional	No	Yes	Yes	1	Dead	Dead (attributable to this cancer dx)	Alive or dead due to cancer	1	1	RT+CT
62830778	2015	63	Male	White	Distant	No	Yes	Yes	13	Dead	Dead (attributable to this cancer dx)	Alive or dead due to cancer	13	1	RT+CT
62916952	2016	57	Male	White	Distant	No	Yes	Yes	7	Dead	Dead (attributable to this cancer dx)	Alive or dead due to cancer	7	1	RT+CT
62918414	2016	65	Male	White	Distant	No	Yes	Yes	4	Dead	Dead (attributable to this cancer dx)	Alive or dead due to cancer	4	1	RT+CT
63044626	2018	68	Female	Black	Distant	No	Yes	Yes	2	Dead	Dead (attributable to this cancer dx)	Alive or dead due to cancer	2	1	RT+CT
63052156	2019	72	Male	White	Localized	Yes	Yes	Yes	11	Dead	Dead (attributable to this cancer dx)	Alive or dead due to cancer	11	1	Surgery+RT+CT
63057835	2018	84	Female	Black	Distant	No	No	No	1	Dead	Alive or dead of other cause	Dead (attributable to causes other than this cancer dx)	1	1	Untreat
63060125	2018	70	Female	Black	Regional	Yes	Yes	Yes	7	Dead	Dead (attributable to this cancer dx)	Alive or dead due to cancer	7	1	Surgery+RT+CT
63077326	2018	81	Male	White	Regional	Yes	No	No	3	Dead	Dead (attributable to this cancer dx)	Alive or dead due to cancer	3	1	Only Surgery
63077741	2018	65	Female	White	Distant	Yes	Yes	Yes	4	Dead	Dead (attributable to this cancer dx)	Alive or dead due to cancer	4	1	Surgery+RT+CT
63094947	2018	78	Female	White	Distant	No	No	No	2	Dead	Dead (attributable to this cancer dx)	Alive or dead due to cancer	2	1	Untreat
63160457	2019	69	Male	White	Regional	No	Yes	Yes	4	Dead	Dead (attributable to this cancer dx)	Alive or dead due to cancer	4	1	RT+CT
63160977	2019	77	Male	White	Regional	No	No	No	29	Alive	Alive or dead of other cause	Alive or dead due to cancer	29	0	Untreat
63177790	2019	60	Male	White	Distant	Yes	No	No	5	Dead	Dead (attributable to this cancer dx)	Alive or dead due to cancer	5	1	Only Surgery
63185439	2019	44	Female	White	Distant	No	Yes	Yes	14	Dead	Dead (attributable to this cancer dx)	Alive or dead due to cancer	14	1	RT+CT
63207184	2020	60	Male	White	Distant	No	No	No	2	Dead	Dead (attributable to this cancer dx)	Alive or dead due to cancer	2	1	Untreat
63304899	2020	63	Male	White	Distant	No	Yes	No	4	Dead	Dead (attributable to this cancer dx)	Alive or dead due to cancer	4	1	Only RT
